# Supplementary material for: Transcription factor binding to Caenorhabditis elegans first introns reveals lack of redundancy with gene promoters
Source: Nucleic Acids Res. 2013 Sep 24;42(1):153–62. doi: 10.1093/nar/gkt858 (PMC3874175; doi:10.1093/nar/gkt858)
Supplement: Supplementary Data [file supp_gkt858_nar-02097-n-2013-File008.xlsx]

## Sheet: Binned introns
WB name	Public name	Sequence name	First intron length	Forward primer	Reverse primer
WBGene00044617	bus-1	R03H4.6	41	GGGGACAACTTTGTATAGAAAAGTTGGTAAGCTTATTTGGATTTATTTTTGTGAA	GGGGACTGCTTTTTTGTACAAACTTGTCCTGAATCCAAACTTCACAAAAATAAATC
WBGene00011784	T15D6.10	T15D6.10	43	GGGGACAACTTTGTATAGAAAAGTTGGTAAGCTATATCATTTAATTTTTC	GGGGACTGCTTTTTTGTACAAACTTGTCCTGAACGTTTTTCAATAAAGA
WBGene00017532	F16H11.3	F16H11.3	43	GGGGACAACTTTGTATAGAAAAGTTGGTTTGCAACTAGATAATTTTCACTAATAG	GGGGACTGCTTTTTTGTACAAACTTGTCCTGAAACAGGAACTCTATTAGTG
WBGene00009927	F52B11.5	F52B11.5	44	GGGGACAACTTTGTATAGAAAAGTTGGTGAGTTGGTTTTCAGCCATTT	GGGGACTGCTTTTTTGTACAAACTTGTCCTGGAATCGGGGCATTTA
WBGene00000435	ceh-10	W03A3.1	45	GGGGACAACTTTGTATAGAAAAGTTGGTAATATCATTCGTATTCCGAAGT	GGGGACTGCTTTTTTGTACAAACTTGTCCTAAAAATTACTGATTTGTGCACTTC
WBGene00001252	elt-4	C39B10.6	45	GGGGACAACTTTGTATAGAAAAGTTGGTGAGTTTGCAACTTTTTTTTCAAATC	GGGGACTGCTTTTTTGTACAAACTTGTCCTGAGAAATAAACCATTAGATTTGAAAAA
WBGene00017308	F09F9.3	F09F9.3	45	GGGGACAACTTTGTATAGAAAAGTTGTAAGTATAATTTTTCTTTATAAAAAAGCGAC	GGGGACTGCTTTTTTGTACAAACTTGTCCTGCAAAGAAAATGTCGCTTTTTTA
WBGene00019013	F57C9.7	F57C9.7	45	GGGGACAACTTTGTATAGAAAAGTTGGTATGCTGCCTTTTAAAAAAT	GGGGACTGCTTTTTTGTACAAACTTGTCCTTAAAGAAGTTAAATCGATAAAAAT
WBGene00001788	gst-40	F56B3.10	45	GGGGACAACTTTGTATAGAAAAGTTGGTAGGTGGAGAAGTTGAAAAAATT	GGGGACTGCTTTTTTGTACAAACTTGTCCTGTAAATATATCAAGATCAGAATTTTTTC
WBGene00009839	fbxa-188	F47H4.8	45	GGGGACAACTTTGTATAGAAAAGTTGGTGAATTGAGTTAATTTCTGTGAAAC	GGGGACTGCTTTTTTGTACAAACTTGTCCTAAAATGTAAGCATTAATGTTTCACAG
WBGene00015389	scav-1	C03F11.3	45	GGGGACAACTTTGTATAGAAAAGTTGGTAAGAGAATAAGTGAATTGTCATG	GGGGACTGCTTTTTTGTACAAACTTGTCCTGAAAAAGTTTCTAGGCTTCATG
WBGene00001672	gpa-10	C55H1.2	46	GGGGACAACTTTGTATAGAAAAGTTGGTCAGTTTTTGAGTTACATGTTTC	GGGGACTGCTTTTTTGTACAAACTTGTCCTGAAATATTAACGACAATTATGAAACAT
WBGene00002016	hsp-16.2	Y46H3A.3	46	GGGGACAACTTTGTATAGAAAAGTTGGTAAATAACAAATATTCTTTAAAAATTAAAA	GGGGACTGCTTTTTTGTACAAACTTGTCCTGAAAGCTGTTTTTTTTTAATTT
WBGene00005611	srj-23	R09B5.7	46	GGGGACAACTTTGTATAGAAAAGTTGGTAGGCTATATTCTGAACCATTTA	GGGGACTGCTTTTTTGTACAAACTTGTCCTGAAAAATAATTGTATCTACATAAATGG
WBGene00014031	ZK637.14	ZK637.14	46	GGGGACAACTTTGTATAGAAAAGTTGGTAAGTTATTTTATGAGAAAGC	GGGGACTGCTTTTTTGTACAAACTTGTCCTTAATTTAATATATAATTTGAATGCTT
WBGene00003673	nhr-83	F48G7.3	47	GGGGACAACTTTGTATAGAAAAGTTGGTGGGTTTTCTTTTTACTGGC	GGGGACTGCTTTTTTGTACAAACTTGTCCTGAAAATTGTGCAAAATAATTGAGG
WBGene00003629	nhr-38	K01H12.3	47	GGGGACAACTTTGTATAGAAAAGTTGGTAATCTAAAGTTGAACAAAATAT	GGGGACTGCTTTTTTGTACAAACTTGTCCTTTAATTCTTTTTGTTACATTTATATT
WBGene00010785	top-2	K12D12.1	47	GGGGACAACTTTGTATAGAAAAGTTGGTTGGTTAATTTGTAGAGTTTCTTG	GGGGACTGCTTTTTTGTACAAACTTGTCCTGAAAAGAAGCAAATTAGATTCAAG
WBGene00010708	K09A11.5	K09A11.5	47	GGGGACAACTTTGTATAGAAAAGTTGGTTGGATAATGATTTATAAACTTGTTAACG	GGGGACTGCTTTTTTGTACAAACTTGTCCTGAAATTGAGGCGATACG
WBGene00007303	rnh-1.3	C04F12.9	48	GGGGACAACTTTGTATAGAAAAGTTGGTACGGTTTTTTGTGCAATTAATTGT	GGGGACTGCTTTTTTGTACAAACTTGTCGTACGGTTTTTTGTGCAATTAATTGT
WBGene00010470	cdr-4	K01D12.11	48	GGGGACAACTTTGTATAGAAAAGTTGGTTAGTTTCCTCTTACGACATTAT	GGGGACTGCTTTTTTGTACAAACTTGTCCTGCAAATAAATCTGTCATATTCAATAAT
WBGene00017096	E02C12.11	E02C12.11	48	GGGGACAACTTTGTATAGAAAAGTTGGTATGCAAATTATACTTATTTTGA	GGGGACTGCTTTTTTGTACAAACTTGTCCTGAAAATTTAAATTATTATTACCTC
WBGene00004359	rhr-2	B0240.1	48	GGGGACAACTTTGTATAGAAAAGTTGGTAAGAATCCTGATTAAAATTTAA	GGGGACTGCTTTTTTGTACAAACTTGTCCTGCAATAATAAATCATTTTTGTT
WBGene00008195	C49C3.5	C49C3.5	49	GGGGACAACTTTGTATAGAAAAGTTGGTGACTTTGGAACTGATGCATTTTA	GGGGACTGCTTTTTTGTACAAACTTGTCCTGAAAATTGTATTCTATGCTGTCT
WBGene00015283	C01B10.9	C01B10.9	49	GGGGACAACTTTGTATAGAAAAGTTGGTGAGATTTGCAGAAAATGCTGA	GGGGACTGCTTTTTTGTACAAACTTGTCCTGAAAAATAAAATAAAAGTATTAATTC
WBGene00005148	srd-71	C13B7.4	49	GGGGACAACTTTGTATAGAAAAGTTGGTACAGTAATAAAACATTTTTTGCGG	GGGGACTGCTTTTTTGTACAAACTTGTCCTGAAAAAGTTTTTTGGGTCTTAC
WBGene00001483	fog-3	C03C11.2	50	GGGGACAACTTTGTATAGAAAAGTTGGTAATTTGAAACAATTTTTTGATGGTTTAG	GGGGACTGCTTTTTTGTACAAACTTGTCCTGGAAAATATAAATTAACTCTAAACCAT
WBGene00008628	ttr-21	F09F3.6	51	GGGGACAACTTTGTATAGAAAAGTTGGTAAGTTATTTTTTCCTGAATTTT	GGGGACTGCTTTTTTGTACAAACTTGTCCTGTAAATTTTAATTTTGTTTACTTTTA
WBGene00013854	cyc-2.2	ZC116.2	51	GGGGACAACTTTGTATAGAAAAGTTGGTTAGTTAAATTTTTCATTATAGTGTTCC	GGGGACTGCTTTTTTGTACAAACTTGTCCTGAAAATCAATAGGTTTTCTGGG
WBGene00019898	R05G6.4	R05G6.4	52	GGGGACAACTTTGTATAGAAAAGTTGGTGAGTTTTTTGCCTGAA	GGGGACTGCTTTTTTGTACAAACTTGTCCTGAAAATTAATATTTTATGTATAAAAGT
WBGene00009783	rer-1	F46C5.8	53	GGGGACAACTTTGTATAGAAAAGTTGGTGAGTTAATTTTAATCAGAATGCAAATTGT	GGGGACTGCTTTTTTGTACAAACTTGTCCTGCAACATAATCAATAAAGTCACAA
WBGene00019486	K07D4.6	K07D4.6	57	GGGGACAACTTTGTATAGAAAAGTTGGTATGTTAATAAATACATTTTATGAC	GGGGACTGCTTTTTTGTACAAACTTGTCCTGGAAACAGTGCTCATT
WBGene00001338	ears-2	T07A9.2	58	GGGGACAACTTTGTATAGAAAAGTTGGTGAGTTTTTAAAATAAATTTAAAAAATATA	GGGGACTGCTTTTTTGTACAAACTTGTCCTTTAAAATTTATTTTTTATTCATTCATATA
WBGene00011774	ttr-54	T14G10.4	60	GGGGACAACTTTGTATAGAAAAGTTGGTAAGTTTTTTTATTTTTGAAATGTCGT	GGGGACTGCTTTTTTGTACAAACTTGTCCTGTAATTTAATTTTTTTTCAGTTC
WBGene00021010	W03G1.2	W03G1.2	62	GGGGACAACTTTGTATAGAAAAGTTGGTAAGTTGTGATTTTCGAAATTTTCAATT	GGGGACTGCTTTTTTGTACAAACTTGTCCTGAAATTTAATTAGTTCTGGAAGACGCCTG
WBGene00003018	lin-32	T14F9.5	65	GGGGACAACTTTGTATAGAAAAGTTGGTAAGTTTAACCATATCATCTTTTTTTCA	GGGGACTGCTTTTTTGTACAAACTTGTCCTGCAACAAGAAATCAATTAGAAATCAA
WBGene00007972	prp-4	C36B1.5	65	GGGGACAACTTTGTATAGAAAAGTTGGTATGTTTTTTTTCATGAATTCTTTGACT	GGGGACTGCTTTTTTGTACAAACTTGTCCTGAAATTTTAAATTAAAATTCAGAAAAAATA
WBGene00008291	C54C8.3	C54C8.3	66	GGGGACAACTTTGTATAGAAAAGTTGGTGAGGACAATTCAAGATTCAAG	GGGGACTGCTTTTTTGTACAAACTTGTCCTGAGACTTTGAAAACCTGTAAACC
WBGene00018650	F49F1.10	F49F1.10	67	GGGGACAACTTTGTATAGAAAAGTTGGTGAGTTTTGCTTTTGTAGGCTAGA	GGGGACTGCTTTTTTGTACAAACTTGTCCTAAAAAACTATTGATGAAGAGGG
WBGene00004144	pqn-60	R11G11.7	69	GGGGACAACTTTGTATAGAAAAGTTGGTGAGTTCTCTGAAATTTTGAATTTTTTA	GGGGACTGCTTTTTTGTACAAACTTGTCCTGGAAAATTATTGTGATTTCAGATTTTTA
WBGene00008648	F10D11.2	F10D11.2	70	GGGGACAACTTTGTATAGAAAAGTTGGTAAGTTCTTCGATTGTTCATTTTCAAGAGT	GGGGACTGCTTTTTTGTACAAACTTGTCCTGGAAAATTATCGATTTTCAATAAATAC
WBGene00006272	str-245	F32A7.7	71	GGGGACAACTTTGTATAGAAAAGTTGGTGAGTTGAAATTTAAGAATTTTAATCTA	GGGGACTGCTTTTTTGTACAAACTTGTCCTGAAAATTTACTCAATTTATGTA
WBGene00008597	clec-55	F08H9.9	72	GGGGACAACTTTGTATAGAAAAGTTGGTAAGAAACTAAAATTTTTGTTTCTTTGG	GGGGACTGCTTTTTTGTACAAACTTGTCCTGTAAATTGCAAAATTCAATAGAGTTG
WBGene00013726	Y106G6H.16	Y106G6H.16	73	GGGGACAACTTTGTATAGAAAAGTTGGTGAGTTAATTGATGCGATAACG	GGGGACTGCTTTTTTGTACAAACTTGTCCTGAAAAATTAAAAGATGAGAGAAACTG
WBGene00022679	ZK180.5	ZK180.5	74	GGGGACAACTTTGTATAGAAAAGTTGGTGAGTTCATTTAAATTACTTTGGCT	GGGGACTGCTTTTTTGTACAAACTTGTCCTGAAACAAGGAGAAAGTGAGTGTGAGA
WBGene00020316	brc-2	T07E3.5	75	GGGGACAACTTTGTATAGAAAAGTTGGTTAGTCAAGATTTATTTTATTGTTATAGC	GGGGACTGCTTTTTTGTACAAACTTGTCCTGAAAACAAAGAATTGCAATTCATGTA
WBGene00004484	rps-15	F36A2.6	75	GGGGACAACTTTGTATAGAAAAGTTGGTAATTTTTTAAAACAATATTTTGCCGGCAAT	GGGGACTGCTTTTTTGTACAAACTTGTCCTGGAAATAAATAATTGTTCTTGGAGAT
WBGene00005744	ops-1	T13A10.13	75	GGGGACAACTTTGTATAGAAAAGTTGGTAAGCTATAAAGACTACTAAAATAATGTG	GGGGACTGCTTTTTTGTACAAACTTGTCCTGAAATTTTATTTTCTGTTTCATGTTCTTGT
WBGene00020639	fbxa-71	T20H9.3	75	GGGGACAACTTTGTATAGAAAAGTTGGTGAGATATTTGAAATTTATACCACCTA	GGGGACTGCTTTTTTGTACAAACTTGTCCTGGAATTTTTTAATTCAATATTATATTTA
WBGene00007847	C31E10.6	C31E10.6	75	GGGGACAACTTTGTATAGAAAAGTTGGTGAGTGCAATGAAATTATTTTTGAAAAA	GGGGACTGCTTTTTTGTACAAACTTGTCCTGAAATTGAGACTTTAATCACGG
WBGene00012175	W01C9.1	W01C9.1	78	GGGGACAACTTTGTATAGAAAAGTTGGTATTTCTATATTTCATCTGCATT	GGGGACTGCTTTTTTGTACAAACTTGTCCTGTGAGAATTAGAAAAAGCATTGGA
WBGene00018742	F53B3.3	F53B3.3	83	GGGGACAACTTTGTATAGAAAAGTTGGTAAACATATATCCATGACAAGAC	GGGGACTGCTTTTTTGTACAAACTTGTCCTGAAAAAAGTGCCTATTTGGTGGT
WBGene00007604	C15C8.1	C15C8.1	86	GGGGACAACTTTGTATAGAAAAGTTGGTAAGAAAATGGTTAGAATGACAC	GGGGACTGCTTTTTTGTACAAACTTGTCCTGGAAAATATCGGAGGCATCAA
WBGene00022789	ZK682.5	ZK682.5	90	GGGGACAACTTTGTATAGAAAAGTTGGTAAGTTTGAAACTGAAAATATTCGTTTCC	GGGGACTGCTTTTTTGTACAAACTTGTCCTGAAATATTTAACATCAAAAGAT
WBGene00006930	vit-6	K07H8.6	91	GGGGACAACTTTGTATAGAAAAGTTGGTAAGTTACTTTTTAAATCATTTTTGAGAGTT	GGGGACTGCTTTTTTGTACAAACTTGTCCTGAAAAGGAGTACAATGTGATTGATA
WBGene00015258	B0554.5	B0554.5	94	GGGGACAACTTTGTATAGAAAAGTTGGTGAGTGGAAAGTTCAACTGACCAATCAT	GGGGACTGCTTTTTTGTACAAACTTGTCCTGAAAATATTTTGTGTTTAATTGTTGGTA
WBGene00009674	nucb-1	F44A6.1	95	GGGGACAACTTTGTATAGAAAAGTTGGTATTTCTTTCATTTATTAACAATGTTT	GGGGACTGCTTTTTTGTACAAACTTGTCCTAAAAATATTTTAATTTGTGATTGAAT
WBGene00015892	C17C3.9	C17C3.9	95	GGGGACAACTTTGTATAGAAAAGTTGGTGAGTGAAACATTGTATTTATAATTTTAC	GGGGACTGCTTTTTTGTACAAACTTGTCCTGCGAAAAATCAGATAAGGAAG
WBGene00003717	nhr-127	T13F3.3	98	GGGGACAACTTTGTATAGAAAAGTTGGTAAGATATAAAAAATAGATATTAGTGCACAT	GGGGACTGCTTTTTTGTACAAACTTGTCCTGAAAAAGCACACAATTTTTTTTTGAAA
WBGene00009005	F21C3.6	F21C3.6	105	GGGGACAACTTTGTATAGAAAAGTTGGTGAGTTCTTCAGAGGAGGT	GGGGACTGCTTTTTTGTACAAACTTGTCCTGAAACGATAATTGGATGGTC
WBGene00008678	stdh-2	F11A5.12	109	GGGGACAACTTTGTATAGAAAAGTTGGTGAGCATTTTTTGCCGGT	GGGGACTGCTTTTTTGTACAAACTTGTCCTGCAAACAACATTCATGAAATCACT
WBGene00012132	ifta-2	T28F3.6	111	GGGGACAACTTTGTATAGAAAAGTTGGTGAGTTATAGTTGTTCGTATGTT	GGGGACTGCTTTTTTGTACAAACTTGTCCTGAAAATGTTTTTCGAATATGTAAAAAAAC
WBGene00000719	col-146	T06E4.6	131	GGGGACAACTTTGTATAGAAAAGTTGGTGAGTCCATAAGTTCATA	GGGGACTGCTTTTTTGTACAAACTTGTCCTAAATTTTTGAAAATGTTGTGAAA
WBGene00016506	C37H5.2	C37H5.2	131	GGGGACAACTTTGTATAGAAAAGTTGGTATGGAAATTATTATATTTTATTTTGC	GGGGACTGCTTTTTTGTACAAACTTGTCCTGAATTTCAATTTTTTGGATAG
WBGene00014235	ZK1225.1	ZK1225.1	134	GGGGACAACTTTGTATAGAAAAGTTGGTTAGTTTTTATTTGGAAAATATTTAGT	GGGGACTGCTTTTTTGTACAAACTTGTCCTGAATTTGTTAAAGTTATTTTTG
WBGene00015947	C18A11.1	C18A11.1	137	GGGGACAACTTTGTATAGAAAAGTTGGTGAGTAGACAAACTTTTTTTTA	GGGGACTGCTTTTTTGTACAAACTTGTCCTGGAAATTATGAAAACTTTTTTTTTTTTTA
WBGene00018413	cyp-33C4	F44C8.1	139	GGGGACAACTTTGTATAGAAAAGTTGGTGAGTAGGAGTGAACTG	GGGGACTGCTTTTTTGTACAAACTTGTCCTGGAATGGAAATAGGTTAGTAGTTTA
WBGene00016350	C33E10.10	C33E10.10	142	GGGGACAACTTTGTATAGAAAAGTTGGTAAGAATGCGTTTTAACAAAATGAGA	GGGGACTGCTTTTTTGTACAAACTTGTCCTGCAATCAGTATAGTTCGAAGAACC
WBGene00015132	B0303.14	B0303.14	146	GGGGACAACTTTGTATAGAAAAGTTGGTAAGTATTTCAATATTTCCAAAA	GGGGACTGCTTTTTTGTACAAACTTGTCCTGAAAATTGAATAATTTCAATATTTAT
WBGene00004282	rab-30	Y45F3A.2	150	GGGGACAACTTTGTATAGAAAAGTTGGTTTGGATTTTTAAAAAAATAAAAATTGATG	GGGGACTGCTTTTTTGTACAAACTTGTCCTGAAAAATTGATTATTTTTGCAATTTTTCG
WBGene00003669	nhr-79	T26H2.9	155	GGGGACAACTTTGTATAGAAAAGTTGGTAAGTGCTCAAAATGTTGGG	GGGGACTGCTTTTTTGTACAAACTTGTCCTGGAAATATTGGGTCTCGAAAGGT
WBGene00009813	F47B10.2	F47B10.2	162	GGGGACAACTTTGTATAGAAAAGTTGGTAAGTATTTCAAAGTGACATGAGTTCC	GGGGACTGCTTTTTTGTACAAACTTGTCCTAAAAATTTAGTTGTTCTTACTAAAACTTAG
WBGene00017942	fbxc-37	F31A9.4	168	GGGGACAACTTTGTATAGAAAAGTTGGTGTTTGGAATATTTACTCAGCAAAA	GGGGACTGCTTTTTTGTACAAACTTGTCCTCAAAATATCTTATTCGTAAAGGCG
WBGene00009383	F35B12.3	F35B12.3	172	GGGGACAACTTTGTATAGAAAAGTTGGTCAGTTCTGAGTTTTTGCCCGCCTGT	GGGGACTGCTTTTTTGTACAAACTTGTCCTGGAAAAAAAAACTATCGAAATTAACG
WBGene00009807	pepm-1	F47B8.6	172	GGGGACAACTTTGTATAGAAAAGTTGGTAAGTTTTTAAACTTAAGTCTAT	GGGGACTGCTTTTTTGTACAAACTTGTCCTGAAATTTGGAAAAATATTTAAACA
WBGene00013962	ZK287.1	ZK287.1	175	GGGGACAACTTTGTATAGAAAAGTTGGTAAGAACAATGACTATAATCTAA	GGGGACTGCTTTTTTGTACAAACTTGTCCTGAAAAATTATAAACTGAAAAAAAAAACT
WBGene00006191	str-144	C09H5.5	181	GGGGACAACTTTGTATAGAAAAGTTGGTGAGTTTTCAAAACAGAATCCGTA	GGGGACTGCTTTTTTGTACAAACTTGTCCTGGGAATAATGTTTTCAGAGTGGT
WBGene00008499	cyp-37A1	F01D5.9	182	GGGGACAACTTTGTATAGAAAAGTTGGTAAGTACATTCTTATTAAAGAACA	GGGGACTGCTTTTTTGTACAAACTTGTCCTGAAAAAAATGTTTATTACGG
WBGene00012627	Y38H6C.15	Y38H6C.15	182	GGGGACAACTTTGTATAGAAAAGTTGGTGAGTTATTCGAGTCAAAATGTGCTTA	GGGGACTGCTTTTTTGTACAAACTTGTCCTGGAAAAGTCAATTTCAGGCAGAGT
WBGene00005030	sra-4	AH6.8	190	GGGGACAACTTTGTATAGAAAAGTTGGTAAGTTTTTGTTTCAAATTTTATTAGAGG	GGGGACTGCTTTTTTGTACAAACTTGTCCTGAAATGTGGAGTTTACAAGAG
WBGene00015084	B0244.9	B0244.9	192	GGGGACAACTTTGTATAGAAAAGTTGGTAAGTTTTGATGTTACTGTTTCAGA	GGGGACTGCTTTTTTGTACAAACTTGTCCTGTAAAAATAATCTTGCCACGAA
WBGene00009984	F53F1.6	F53F1.6	193	GGGGACAACTTTGTATAGAAAAGTTGGTGAGCTTTTCGTTTGAT	GGGGACTGCTTTTTTGTACAAACTTGTCCTTTAAGAAATGTTTTAAAAAATTAAACGT
WBGene00010159	F56G4.4	F56G4.4	193	GGGGACAACTTTGTATAGAAAAGTTGGTAAAAAACTGAATATCACAGAA	GGGGACTGCTTTTTTGTACAAACTTGTCCTGGAAAAATCGATATTTGG
WBGene00014154	ZK930.4	ZK930.4	205	GGGGACAACTTTGTATAGAAAAGTTGGTAAGAATTTTCGAAAGTCATGAAAAATGGT	GGGGACTGCTTTTTTGTACAAACTTGTCCTGAAAATATTATTTTATTTTCAGAAAAATC
WBGene00020905	T28H11.7	T28H11.7	209	GGGGACAACTTTGTATAGAAAAGTTGGTAAGTGACTGAAGGCATTAAAGG	GGGGACTGCTTTTTTGTACAAACTTGTCCTAAAAATTTAATGTAAATAACGAGCTTCTA
WBGene00009708	F44G3.7	F44G3.7	211	GGGGACAACTTTGTATAGAAAAGTTGGTAAGGGAATTTCTTGTCGG	GGGGACTGCTTTTTTGTACAAACTTGTCCTGAAAATCATCAAAATTACTTTCTGG
WBGene00000430	ceh-5	C16C2.1	222	GGGGACAACTTTGTATAGAAAAGTTGGTAAGGCAGAAAATGAAACTGTTGA	GGGGACTGCTTTTTTGTACAAACTTGTCCTGAAAAATGTGATTCTCAAAAACACCT
WBGene00000446	ceh-23	ZK652.5	240	GGGGACAACTTTGTATAGAAAAGTTGGTAACATCAAATCCATTTTGAAATGTG	GGGGACTGCTTTTTTGTACAAACTTGTCCTGAATTCATAAAATGATATGTCAGCC
WBGene00011069	R06F6.6	R06F6.6	243	GGGGACAACTTTGTATAGAAAAGTTGGTGGCTCACTTCTTTTTGCAT	GGGGACTGCTTTTTTGTACAAACTTGTCCTGGAATTTTTTTTTGAAAAAAAAGGGTC
WBGene00010913	M110.3	M110.3	245	GGGGACAACTTTGTATAGAAAAGTTGGTGAGATTTCATATTCGAAAAATGTTTTTTA	GGGGACTGCTTTTTTGTACAAACTTGTCCTGAAAAAAAAGTTGGAGTGAAAAACTA
WBGene00007217	C01A2.5	C01A2.5	247	GGGGACAACTTTGTATAGAAAAGTTGGTAAGTGTCTGTTGTCAGG	GGGGACTGCTTTTTTGTACAAACTTGTCCTGAAATTATCGATTTTTTTTAAAG
WBGene00001693	grd-4	T01B10.1	247	GGGGACAACTTTGTATAGAAAAGTTGGTAAAATCTTCGCAGTGTTTTGTT	GGGGACTGCTTTTTTGTACAAACTTGTCCTGAAAATTGAAGACTGGAAAAGTA
WBGene00007529	C11H1.3	C11H1.3	259	GGGGACAACTTTGTATAGAAAAGTTGGTGAGTTTTAGAAAGTATATGCTACATT	GGGGACTGCTTTTTTGTACAAACTTGTCCTGTAAGTTGAAGTATTAATAAAAAGCAAT
WBGene00006217	str-173	Y17G9A.1	273	GGGGACAACTTTGTATAGAAAAGTTGGTAATATCAATATTTTTGTTATATACTT	GGGGACTGCTTTTTTGTACAAACTTGTCCTGAAAATTTTGGTAAATTGATGG
WBGene00016839	C50F2.5	C50F2.5	277	GGGGACAACTTTGTATAGAAAAGTTGGTAAGTTTGAAATTTCAGCACAGAATC	GGGGACTGCTTTTTTGTACAAACTTGTCCTGAAATGAAATTCTCGTAGTTGAAGT
WBGene00013052	scrm-7	Y50E8A.9	280	GGGGACAACTTTGTATAGAAAAGTTGGTGAGTTACACAGAGAAACATCATA	GGGGACTGCTTTTTTGTACAAACTTGTCCTGAAATACAGCATTTTTGCATGAA
WBGene00008591	F08H9.3	F08H9.3	281	GGGGACAACTTTGTATAGAAAAGTTGGTTAGTTTTGATTTTATTTTTTAGCGTTCG	GGGGACTGCTTTTTTGTACAAACTTGTCCTGAAATTCAAATCTTGAATGTTTTCATTT
WBGene00010069	F54F11.1	F54F11.1	289	GGGGACAACTTTGTATAGAAAAGTTGGTGAGTTGTTTTTTTGTGTAATATCAAG	GGGGACTGCTTTTTTGTACAAACTTGTCCTGAAAATTGTAGAACACATGCC
WBGene00017413	F13A2.4	F13A2.4	289	GGGGACAACTTTGTATAGAAAAGTTGGTGAGTTTTATTTGGTTTTCGATCAGA	GGGGACTGCTTTTTTGTACAAACTTGTCCTGAAATTACAGATAGGTTACAGA
WBGene00019967	cyp-33C8	R08F11.3	290	GGGGACAACTTTGTATAGAAAAGTTGGTATGTAGTCTATGTTTTCCTTGAAGT	GGGGACTGCTTTTTTGTACAAACTTGTCCTATAAAAATTGCAAAAAATTCTCAAGTTTAC
WBGene00009360	F33E2.4	F33E2.4	292	GGGGACAACTTTGTATAGAAAAGTTGGTAATTTTGTTTTGATTTAAGTTTCAATAA	GGGGACTGCTTTTTTGTACAAACTTGTCCTGAAGATAAATAAGTATTTTCAAGACTA
WBGene00019512	K08A2.2	K08A2.2	294	GGGGACAACTTTGTATAGAAAAGTTGGTGAGTTTTTAACTTTAAAATGCGA	GGGGACTGCTTTTTTGTACAAACTTGTCCTGAAAATTTAAAATTTAAAATTTAAAATTTG
WBGene00020191	clec-53	T03F1.10	300	GGGGACAACTTTGTATAGAAAAGTTGGTAGGGTTATGGATTTGGAGTTAGG	GGGGACTGCTTTTTTGTACAAACTTGTCCTGAAAATTAGGTCTTAATGGGAA
WBGene00003598	nhl-2	F26F4.7	305	GGGGACAACTTTGTATAGAAAAGTTGGTAAGCTATCATGAATTACATAAGTTAAAA	GGGGACTGCTTTTTTGTACAAACTTGTCCTGAAACTATTTGGATTATTTATTTATCAGG
WBGene00007301	C04F12.7	C04F12.7	309	GGGGACAACTTTGTATAGAAAAGTTGGTTAGTTTTGCATTTTGTTTCAGATAC	GGGGACTGCTTTTTTGTACAAACTTGTCCTGAAACATTCTATATTTCTAGGG
WBGene00005949	srx-58	C29F3.6	346	GGGGACAACTTTGTATAGAAAAGTTGGTGAGTTGGCCAAGGTTT	GGGGACTGCTTTTTTGTACAAACTTGTCCTAGAATGATCAAAAAAAGTTGAAGG
WBGene00016471	srab-8	C36C5.2	356	GGGGACAACTTTGTATAGAAAAGTTGGTGAGCTGCATAAAAAAAAGAGGA	GGGGACTGCTTTTTTGTACAAACTTGTCCTGAAAAAATTTATAACATCTTTCT
WBGene00018715	F52H2.3	F52H2.3	384	GGGGACAACTTTGTATAGAAAAGTTGGTGAGTTGTTCTTTACTTTGATTATAAAA	GGGGACTGCTTTTTTGTACAAACTTGTCCTGAAAATCAAAATTGAGTCAAAAATGTT
WBGene00013896	ZC443.1	ZC443.1	394	GGGGACAACTTTGTATAGAAAAGTTGGTAACATTTAAAATTAGTTTGAAGTTTAGA	GGGGACTGCTTTTTTGTACAAACTTGTCCTATTAAGTAGAGAAAATGATGA
WBGene00018307	F41G4.1	F41G4.1	396	GGGGACAACTTTGTATAGAAAAGTTGGTAAGTCTATTTTATCTTTAGTAATGTTGT	GGGGACTGCTTTTTTGTACAAACTTGTCCTGAAAATCAGTTTGTCAATTTTTAATTTTTC
WBGene00000457	ceh-36	C37E2.4	412	GGGGACAACTTTGTATAGAAAAGTTGGTAGTTAATCAGGGGGATCA	GGGGACTGCTTTTTTGTACAAACTTGTCCTTAAAAAAATCGTTAAAGATTTTAATTTCA
WBGene00004932	sod-3	C08A9.1	414	GGGGACAACTTTGTATAGAAAAGTTGGTAAGTCAAAATGAAATTTTCGT	GGGGACTGCTTTTTTGTACAAACTTGTCCTGAAATGAAAAAAAAGGTGAAAAAAATTGT
WBGene00016962	C56C10.4	C56C10.4	418	GGGGACAACTTTGTATAGAAAAGTTGGTAGGTTTTAACTTAAAATTGCGTG	GGGGACTGCTTTTTTGTACAAACTTGTCCTGAAAATTAAGATTAATTGAAAGTTGAATG
WBGene00009401	F35C11.2	F35C11.2	432	GGGGACAACTTTGTATAGAAAAGTTGGTAAGTTGTATTCTACCTTGGCAGGCAT	GGGGACTGCTTTTTTGTACAAACTTGTCCTGAAAATTGACTTTTTGATCATCGAAA
WBGene00006853	unc-130	C47G2.2	434	GGGGACAACTTTGTATAGAAAAGTTGGTAAGTTGGGAACTTGGGA	GGGGACTGCTTTTTTGTACAAACTTGTCCTGCAAAATTATAGAGTTACAGTTGTTT
WBGene00004857	sma-3	R13F6.9	458	GGGGACAACTTTGTATAGAAAAGTTGGTTAGTCAAATATATTTTTTAAAGG	GGGGACTGCTTTTTTGTACAAACTTGTCCTGGAATTTAGAATTTGAAATGG
WBGene00020250	T05C1.3	T05C1.3	465	GGGGACAACTTTGTATAGAAAAGTTGGTGGGTTTTTATTTTAAGTTTG	GGGGACTGCTTTTTTGTACAAACTTGTCCTGGAAATTTATATTTTATTTTAAAAACG
WBGene00000463	ceh-43	C28A5.4	479	GGGGACAACTTTGTATAGAAAAGTTGGTATGAAACTCGGAATTGAAAAAGC	GGGGACTGCTTTTTTGTACAAACTTGTCCTGCAAACTTTTTTTATAATAACCCCT
WBGene00009606	F40G12.11	F40G12.11	480	GGGGACAACTTTGTATAGAAAAGTTGGTATGTTGATTATTTTTCAATGG	GGGGACTGCTTTTTTGTACAAACTTGTCCTGAAAAATCAATTATTTTTAATTGAAG
WBGene00001625	glt-7	W03G1.1	497	GGGGACAACTTTGTATAGAAAAGTTGGTGAGTTTTTTGAGACTGTGTATT	GGGGACTGCTTTTTTGTACAAACTTGTCCTGGAAAATGTGTAAGGTTGGCTGA
WBGene00011893	T21C9.6	T21C9.6	544	GGGGACAACTTTGTATAGAAAAGTTGGTGAGTACTAATGTGATTATGGACC	GGGGACTGCTTTTTTGTACAAACTTGTCCTGAAATTGTATTGAGTCTACTGT
WBGene00006970	zag-1	F28F9.1	562	GGGGACAACTTTGTATAGAAAAGTTGGTAGGTCCTAGTGCTCGCCGAGT	GGGGACTGCTTTTTTGTACAAACTTGTCCTGCAAAAAATAAAGTAAAAACAT
WBGene00021781	Y51H7C.3	Y51H7C.3	572	GGGGACAACTTTGTATAGAAAAGTTGGTGAGTTTTACCTTAAAAACCCC	GGGGACTGCTTTTTTGTACAAACTTGTCCTGAAAAAGGGTAATTTTGAAGAAATTTAGGT
WBGene00015138	B0310.2	B0310.2	592	GGGGACAACTTTGTATAGAAAAGTTGGTTAGATTTCAGCTTTTGAAGAGAAACT	GGGGACTGCTTTTTTGTACAAACTTGTCCTGAAAGAAAAAAAAACTGTTCTGG
WBGene00007775	tag-324	C27C12.5	602	GGGGACAACTTTGTATAGAAAAGTTGGTATGGATTATATAAAAAGAAAAAATAA	GGGGACTGCTTTTTTGTACAAACTTGTCCTGGAAGTTAGTACTTTCA
WBGene00015730	srt-1	C13B7.1	612	GGGGACAACTTTGTATAGAAAAGTTGGTGAGTTTCATCAGTTTTTGATGACTT	GGGGACTGCTTTTTTGTACAAACTTGTCCTGAAACAAAATTATTTTTGAAAATGTTTCC
WBGene00004115	pqn-26	DY3.5	656	GGGGACAACTTTGTATAGAAAAGTTGGTAATTTACTATTTTTTTAAATTTGTTG	GGGGACTGCTTTTTTGTACAAACTTGTCCTGAAAAATCGTTCAAGTTGT
WBGene00017296	F09E10.6	F09E10.6	662	GGGGACAACTTTGTATAGAAAAGTTGGTGAGTTATTTTTGATTTTGAGCTAGA	GGGGACTGCTTTTTTGTACAAACTTGTCCTGAACAAAAAAAAATCAATTCAAAATTGCTT
WBGene00001394	fat-2	W02A2.1	668	GGGGACAACTTTGTATAGAAAAGTTGGTGAGTTTGTGTGTTGTAG	GGGGACTGCTTTTTTGTACAAACTTGTCCTGAAAATATCAAATTATATTAATTGATAAG
WBGene00009291	clec-264	F31D4.4	692	GGGGACAACTTTGTATAGAAAAGTTGGTAGTCAGCTGAAAAAACAGG	GGGGACTGCTTTTTTGTACAAACTTGTCCTGGAAATTGATTTCTCATCAAATCT
WBGene00000035	ace-1	W09B12.1	818	GGGGACAACTTTGTATAGAAAAGTTGGTAAATTTTTCTTTGATTTTGCAT	GGGGACTGCTTTTTTGTACAAACTTGTCCTGAAACAGAAAAAAAAACGTTTAT
WBGene00006778	unc-42	F58E6.10	869	GGGGACAACTTTGTATAGAAAAGTTGGTAATTTGCTAACTAATTCTAGTCTC	GGGGACTGCTTTTTTGTACAAACTTGTCCTGAAAATATAGATCATGATGTAGGT
WBGene00019253	H31G24.1	H31G24.1	894	GGGGACAACTTTGTATAGAAAAGTTGGTAAGTCTATTGTTGAAAATCTTTTTAAC	GGGGACTGCTTTTTTGTACAAACTTGTCCTGAAAATTAATTTCATAGGCTATTATGT
WBGene00002128	inx-6	C36H8.2	914	GGGGACAACTTTGTATAGAAAAGTTGGTAAGTTTATTGTGCTTTTTTCCGAG	GGGGACTGCTTTTTTGTACAAACTTGTCCTGAAAATTCAAGTTAAAAATTCGAGAAAT
WBGene00000822	csq-1	F40E10.3	948	GGGGACAACTTTGTATAGAAAAGTTGGTGAGTTATTTGGATATAGGATTTATAATGT	GGGGACTGCTTTTTTGTACAAACTTGTCCTGCAATTATTGATTTTTTTTTGTTGAGT
WBGene00000901	daf-5	W01G7.1	963	GGGGACAACTTTGTATAGAAAAGTTGGTGAGCAGACTTTTACTGCTGA	GGGGACTGCTTTTTTGTACAAACTTGTCCTGCAAGAATTTTGAATTTTTTTTTCCG
WBGene00015553	trxr-1	C06G3.7	1066	GGGGACAACTTTGTATAGAAAAGTTGGTTAGTTATCGATTTTTCACA	GGGGACTGCTTTTTTGTACAAACTTGTCCTGAAAAAAGAAAAAATAATGAAAACTATAAA
WBGene00012073	T27A8.1	T27A8.1	1080	GGGGACAACTTTGTATAGAAAAGTTGGTAAGATTATGATTATTCTGAAACTCTG	GGGGACTGCTTTTTTGTACAAACTTGTCCTGTCAATTGTCACTTTTTGGAAA
WBGene00022230	Y73B6A.3	Y73B6A.3	1093	GGGGACAACTTTGTATAGAAAAGTTGGTTTGTTTGAAATTAGGACACCGTCATTTA	GGGGACTGCTTTTTTGTACAAACTTGTCCTGAAAATGTGAAACCGATAATTTTTATTTTG
WBGene00017950	F31E3.2	F31E3.2	1094	GGGGACAACTTTGTATAGAAAAGTTGGTGACTGAGAACTGAAAAAACCTTGA	GGGGACTGCTTTTTTGTACAAACTTGTCCTGAAGAATTGGGGGATTACTG
WBGene00013122	Y52B11A.2	Y52B11A.2	1094	GGGGACAACTTTGTATAGAAAAGTTGGTAAGTGTTTAAAATATTTTAAATTTGA	GGGGACTGCTTTTTTGTACAAACTTGTCCTGGAAAAAATTGGTGAAATACGA
WBGene00008355	fbxa-141	D1025.3	1124	GGGGACAACTTTGTATAGAAAAGTTGGTAGCAAAGATTTAGTTGGT	GGGGACTGCTTTTTTGTACAAACTTGTCCTGAAAAATTTATTTGAAACTTCA
WBGene00012123	T28D6.3	T28D6.3	1145	GGGGACAACTTTGTATAGAAAAGTTGGTGAGAATTTGATTTTTTTTTGG	GGGGACTGCTTTTTTGTACAAACTTGTCCTGTAGAAGACAAATTTTTAAAGTT
WBGene00006766	unc-30	B0564.10	1150	GGGGACAACTTTGTATAGAAAAGTTGGTTTGTTTTATTTTTTGTCTCCCGCT	GGGGACTGCTTTTTTGTACAAACTTGTCCTGAAATAAAAGAAATGGAAGGTG
WBGene00015139	B0310.3	B0310.3	1238	GGGGACAACTTTGTATAGAAAAGTTGGTTAATCTTGATACCAAGTGCTTTGAA	GGGGACTGCTTTTTTGTACAAACTTGTCCTGAAATGAGCCCGTTTTAACAAAAAT
WBGene00001757	gst-9	R05F9.5	1277	GGGGACAACTTTGTATAGAAAAGTTGGTAAGTTCAAAAGTTGCATTTTAG	GGGGACTGCTTTTTTGTACAAACTTGTCCTGAAAATTATATTAAGATAAGAAATATTTA
WBGene00003175	mec-12	C44B11.3	1382	GGGGACAACTTTGTATAGAAAAGTTGGTGGGTTTTCTAGATTTTCTGAACA	GGGGACTGCTTTTTTGTACAAACTTGTCCTGCAAGATAACTTTTTTTGTTTGTAGA
WBGene00006824	unc-95	Y105E8A.6	1470	GGGGACAACTTTGTATAGAAAAGTTGGTGAGTCGAAGTTAGGGGGT	GGGGACTGCTTTTTTGTACAAACTTGTCCTGCAAAATGTAAGGGATAGAGA
WBGene00016871	tag-303	C52B11.2	1472	GGGGACAACTTTGTATAGAAAAGTTGGTGAGTCTTTTTTTAAAAACATAAT	GGGGACTGCTTTTTTGTACAAACTTGTCCTGGAAATTGAGTAAGAATGA
WBGene00006606	tra-3	LLC1.1	1493	GGGGACAACTTTGTATAGAAAAGTTGGTGGGTTGGTAATGTTAAAAAACAAG	GGGGACTGCTTTTTTGTACAAACTTGTCCTGAAATGACTCTGGATAAATTCT
WBGene00013651	Y105C5B.11	Y105C5B.11	1504	GGGGACAACTTTGTATAGAAAAGTTGGTGAGAAAAAAATTCGTTGG	GGGGACTGCTTTTTTGTACAAACTTGTCCTGAAAATTATTTTGATTCACTAAAATTGAT
WBGene00004077	pop-1	W10C8.2	1520	GGGGACAACTTTGTATAGAAAAGTTGGTGAGTTTTCCAATAAATTTGATCGAAAG	GGGGACTGCTTTTTTGTACAAACTTGTCCTGAAAATTTGATAATTATTCGGTTAGAATG
WBGene00006531	tba-5	F16D3.1	1544	GGGGACAACTTTGTATAGAAAAGTTGGTTTGTAGTCTATTGTTGAGTTTTGAT	GGGGACTGCTTTTTTGTACAAACTTGTCCTGCAAATTTATTTGTAGTGTAAACGG
WBGene00005101	srd-23	Y40H7A.5	1812	GGGGACAACTTTGTATAGAAAAGTTGGTATGGAAAATGTCATTAAATCATTA	GGGGACTGCTTTTTTGTACAAACTTGTCCTGAAGGAAATAGTGGTT

## Sheet: Homeodomain introns
WB name	Public name	Sequence name	First intron length	Forward primer	Reverse primer
WBGene00000435	ceh-10	W03A3.1	45	GGGGACAACTTTGTATAGAAAAGTTGGTAATATCATTCGTATTCCGAAGT	GGGGACTGCTTTTTTGTACAAACTTGTCCTAAAAATTACTGATTTGTGCACTTC
WBGene00010995	ceh-90	R03E1.4	48	GGGGACAACTTTGTATAGAAAAGTTGGTAAGCAAGCAAACTTGATGATTT	GGGGACTGCTTTTTTGTACAAACTTGTCCTAAAAAATGAAATATGGAATTTGAAATCATC
WBGene00006881	vab-15	R07B1.1	48	GGGGACAACTTTGTATAGAAAAGTTGGTAAGTGAACAACTTTTTTTAGAAGTC	GGGGACTGCTTTTTTGTACAAACTTGTCCTGAAACGCAATAGAATGATTGAC
WBGene00008195	C49C3.5	C49C3.5	49	GGGGACAACTTTGTATAGAAAAGTTGGTGACTTTGGAACTGATGCATTTTA	GGGGACTGCTTTTTTGTACAAACTTGTCCTGAAAATTGTATTCTATGCTGTCT
WBGene00003377	mls-2	C39E6.4	56	GGGGACAACTTTGTATAGAAAAGTTGGTAAGTTGAACATTTTCATTTATTTT	GGGGACTGCTTTTTTGTACAAACTTGTCCTGAAAGTTTAATTTTATACAAATAAAAGGA
WBGene00000447	ceh-24	F55B12.1	118	GGGGACAACTTTGTATAGAAAAGTTGGTACCGTAGTTTGTATCTTCTC	GGGGACTGCTTTTTTGTACAAACTTGTCCTGAAAGTTTGAAATATAAACATGACAAATGA
WBGene00009231	F28H6.2	F28H6.2	150	GGGGACAACTTTGTATAGAAAAGTTGGTAAGTTGTTAACTTTATTTTTTAAAAAGTA	GGGGACTGCTTTTTTGTACAAACTTGTCCTGAAAATTGTTTGTCTATTG
WBGene00000443	ceh-20	F31E3.1	191	GGGGACAACTTTGTATAGAAAAGTTGGTGAGTTTTTTGTTTTTAGTTTTTGAGATTTG	GGGGACTGCTTTTTTGTACAAACTTGTCCTGAAAGAAATAAAATTTTAGGTTTTGGA
WBGene00013876	ZC376.4	ZC376.4	196	GGGGACAACTTTGTATAGAAAAGTTGGTGAGTTAAATAATCTTAAAAGTT	GGGGACTGCTTTTTTGTACAAACTTGTCCTGAAAGTAGGAATGGACAA
WBGene00007417	C07E3.6	C07E3.6	217	GGGGACAACTTTGTATAGAAAAGTTGGTGAGCTTTTTAATCAGCCTATAAAAAT	GGGGACTGCTTTTTTGTACAAACTTGTCCTGAAGGTAATTATTACATCAAAATGTAT
WBGene00000430	ceh-5	C16C2.1	222	GGGGACAACTTTGTATAGAAAAGTTGGTAAGGCAGAAAATGAAACTGTTGA	GGGGACTGCTTTTTTGTACAAACTTGTCCTGAAAAATGTGATTCTCAAAAACACCT
WBGene00000446	ceh-23	ZK652.5	240	GGGGACAACTTTGTATAGAAAAGTTGGTAACATCAAATCCATTTTGAAATGTG	GGGGACTGCTTTTTTGTACAAACTTGTCCTGAATTCATAAAATGATATGTCAGCC
WBGene00011069	R06F6.6	R06F6.6	243	GGGGACAACTTTGTATAGAAAAGTTGGTGGCTCACTTCTTTTTGCAT	GGGGACTGCTTTTTTGTACAAACTTGTCCTGGAATTTTTTTTTGAAAAAAAAGGGTC
WBGene00000449	ceh-27	F46F3.1	304	GGGGACAACTTTGTATAGAAAAGTTGGTATGCTTTTAATTTGAGGTAAATTCTG	GGGGACTGCTTTTTTGTACAAACTTGTCCTGAAGAAATATTCAGGTTTGCTA
WBGene00006380	tab-1	F31E8.3	317	GGGGACAACTTTGTATAGAAAAGTTGGTATGTTCTTAAACTATTTTTCTCGTTTG	GGGGACTGCTTTTTTGTACAAACTTGTCCTGGAAGTAAACCGATAGAGTA
WBGene00017538	ceh-49	F17A9.6	364	GGGGACAACTTTGTATAGAAAAGTTGGTAAGTCAAATGGGATCT	GGGGACTGCTTTTTTGTACAAACTTGTCCTGAAAAATTTAAATAAAACATCATTTAAT
WBGene00018786	hmbx-1	F54A5.1	378	GGGGACAACTTTGTATAGAAAAGTTGGTTAGTTCCCAAAAAAGTGTAGTG	GGGGACTGCTTTTTTGTACAAACTTGTCCTGGAAATTTAGAAGATTGACATGG
WBGene00018446	F45C12.15	F45C12.15	428	GGGGACAACTTTGTATAGAAAAGTTGGTAAGGTTTTTTTAAAATTTAATTTAATATTC	GGGGACTGCTTTTTTGTACAAACTTGTCCTGAAAAATAAAATATTTAGTGAAACTG
WBGene00003939	pax-3	F27E5.2	430	GGGGACAACTTTGTATAGAAAAGTTGGTAAGTCTATGGTTTCGATAAGTTGT	GGGGACTGCTTTTTTGTACAAACTTGTCCTGAATTAATTTTGGGCTTCAATAGAGG
WBGene00000463	ceh-43	C28A5.4	479	GGGGACAACTTTGTATAGAAAAGTTGGTATGAAACTCGGAATTGAAAAAGC	GGGGACTGCTTTTTTGTACAAACTTGTCCTGCAAACTTTTTTTATAATAACCCCT
WBGene00006970	zag-1	F28F9.1	562	GGGGACAACTTTGTATAGAAAAGTTGGTAGGTCCTAGTGCTCGCCGAGT	GGGGACTGCTTTTTTGTACAAACTTGTCCTGCAAAAAATAAAGTAAAAACAT
WBGene00006775	unc-39	F56A12.1	568	GGGGACAACTTTGTATAGAAAAGTTGGTTGGTTGTGGTATTAAATTTTTAGCGA	GGGGACTGCTTTTTTGTACAAACTTGTCCTAAAATTGTTGGGAATAAATTTGAGTTT
WBGene00017690	ceh-60	F22A3.5	612	GGGGACAACTTTGTATAGAAAAGTTGGTGAGTTAAAAAAAAAACTTTTGA	GGGGACTGCTTTTTTGTACAAACTTGTCCTGCAATTTTTTAATATAAGTTTTTACTA
WBGene00006873	vab-7	M142.4	1159	GGGGACAACTTTGTATAGAAAAGTTGGTGAGATTTTTTTGTTTTGTATTTTGTTTTG	GGGGACTGCTTTTTTGTACAAACTTGTCCTGGAAATGAGAATTCGAATTACGAGAT
