# Supplementary material for: Transcription factor binding to Caenorhabditis elegans first introns reveals lack of redundancy with gene promoters
Source: Nucleic Acids Res. 2013 Sep 24;42(1):153–62. doi: 10.1093/nar/gkt858 (PMC3874175; doi:10.1093/nar/gkt858)
Supplement: Supplementary Data [file supp_gkt858_nar-02097-n-2013-File009.xlsx]

## Sheet: Binned introns
Plate Name	Bait Name	Bait Name 2	Bait Name 3	Array Coord	Orf Name	Orf Name 2	WB Gene	Common Name	Alternative Names	Info
RI2_B04	WBGene00000035	ace-1	W09B12.1	9-E1	F16H11.4	F16H11.4	WBGene00000428	ceh-1	WBGene00000428 F16H11.4 F16H11.4.1 WP:CE04399 CE04399 F16H11.4.2 ceh-1	HD
RI2_B04	WBGene00000035	ace-1	W09B12.1	7-F1	C33D12.1	C33D12.1	WBGene00000452	ceh-31	WBGene00000452 C33D12.1 WP:CE42831 CE42831 ceh-31	HD - NK
RI2_B04	WBGene00000035	ace-1	W09B12.1	1-G4	F22D3.1	F22D3.1ab	WBGene00000459	ceh-38	WBGene00000459 F22D3.1 F22D3.1a WP:CE27137 CE27137 F22D3.1b WP:CE29772 CE29772 ceh-38	HD - CUT
RI2_B04	WBGene00000035	ace-1	W09B12.1	6-G6	C18D1.1	C18D1.1	WBGene00000995	die-1	WBGene00000995 C18D1.1 C18D1.1.1 WP:CE01501 CE01501 C18D1.1.2 C18D1.1.3 C18D1.1.4 die-1	ZF - C2H2 - 3 fingers
RI2_B04	WBGene00000035	ace-1	W09B12.1	9-H11	JC8.6	lin-54withintron5	WBGene00003037	lin-54	WBGene00003037 JC8.6 JC8.6a WP:CE17989 CE17989 JC8.6b WP:CE17990 CE17990 lin-54	TESMIN x2
RI2_B04	WBGene00000035	ace-1	W09B12.1	3-A9	F16B4.11	F16B4.11	WBGene00017512	nhr-179	WBGene00017512 F16B4.11 WP:CE17021 CE17021 nhr-179	ZF - NHR
RI2_B04	WBGene00000035	ace-1	W09B12.1	5-C5	C47G2.2	C47G2.2	WBGene00006853	unc-130	WBGene00006853 C47G2.2 WP:CE02166 CE02166 unc-130	WH - Fork Head
RI2_B04	WBGene00000035	ace-1	W09B12.1	8-H7	F58E6.10	F58E6.10high	WBGene00006778	unc-42	WBGene00006778 F58E6.10 WP:CE39164 CE39164 unc-42	HD - PRD
RI2_B04	WBGene00000035	ace-1	W09B12.1	3-G3	F08C6.7	F08C6.7	WBGene00006827	unc-98	WBGene00006827 F08C6.7 WP:CE31900 CE31900 unc-98	ZF - C2H2 - 3 fingers
RI2_B04	WBGene00000035	ace-1	W09B12.1	11-A1	R07B1.1	vab-15cleanyeast	WBGene00006881	vab-15	WBGene00006881 R07B1.1 WP:CE01626 CE01626 vab-15	HD - NK
RI2_B04	WBGene00000035	ace-1	W09B12.1	1-B12	M142.4	M142.4	WBGene00006873	vab-7	WBGene00006873 M142.4 WP:CE12432 CE12432 vab-7	HD - HOX
AB_B10	WBGene00000430	ceh-5	C16C2.1	9-G2	T07C4.2	T07C4.2	WBGene00006545	tbx-8	WBGene00006545 T07C4.2 WP:CE36891 CE36891 tbx-8	T-box
AB_B08	WBGene00000457	ceh-36	C37E2.4	9-G9	ZK993.1	ZK993.1	WBGene00022837	ceh-45	WBGene00022837 ZK993.1 WP:CE23489 CE23489 ceh-45	HD - PRD
AB_B08	WBGene00000457	ceh-36	C37E2.4	6-G6	C18D1.1	C18D1.1	WBGene00000995	die-1	WBGene00000995 C18D1.1 C18D1.1.1 WP:CE01501 CE01501 C18D1.1.2 C18D1.1.3 C18D1.1.4 die-1	ZF - C2H2 - 3 fingers
AB_B09	WBGene00000463	ceh-43	C28A5.4	9-G2	T07C4.2	T07C4.2	WBGene00006545	tbx-8	WBGene00006545 T07C4.2 WP:CE36891 CE36891 tbx-8	T-box
RI1_C12	WBGene00000719	col-146	T06E4.6	9-G2	T07C4.2	T07C4.2	WBGene00006545	tbx-8	WBGene00006545 T07C4.2 WP:CE36891 CE36891 tbx-8	T-box
RI4_C01	WBGene00000822	csq-1	F40E10.3	1-G4	F22D3.1	F22D3.1ab	WBGene00000459	ceh-38	WBGene00000459 F22D3.1 F22D3.1a WP:CE27137 CE27137 F22D3.1b WP:CE29772 CE29772 ceh-38	HD - CUT
RI4_C01	WBGene00000822	csq-1	F40E10.3	6-G6	C18D1.1	C18D1.1	WBGene00000995	die-1	WBGene00000995 C18D1.1 C18D1.1.1 WP:CE01501 CE01501 C18D1.1.2 C18D1.1.3 C18D1.1.4 die-1	ZF - C2H2 - 3 fingers
RI4_C01	WBGene00000822	csq-1	F40E10.3	6-H3	T05C12.6	T05C12.6abc	WBGene00003241	mig-5	WBGene00003241 T05C12.6 T05C12.6a WP:CE02318 CE02318 T05C12.6b WP:CE25100 CE25100 T05C12.6c T05C12.6c.1 WP:CE28076 CE28076 T05C12.6c.2 mig-5	WH
RI4_C01	WBGene00000822	csq-1	F40E10.3	3-G4	C39E6.4	C39E6.4	WBGene00003377	mls-2	WBGene00003377 C39E6.4 WP:CE30891 CE30891 mls-2	HD - NK
RI4_C01	WBGene00000822	csq-1	F40E10.3	8-H7	F58E6.10	F58E6.10high	WBGene00006778	unc-42	WBGene00006778 F58E6.10 WP:CE39164 CE39164 unc-42	HD - PRD
RI4_C01	WBGene00000822	csq-1	F40E10.3	11-A1	R07B1.1	vab-15cleanyeast	WBGene00006881	vab-15	WBGene00006881 R07B1.1 WP:CE01626 CE01626 vab-15	HD - NK
RI4_C01	WBGene00000822	csq-1	F40E10.3	5-F12	F14F3.1	vab-3a	WBGene00006870	vab-3	WBGene00006870 F14F3.1 F14F3.1a WP:CE24899 CE24899 F14F3.1b WP:CE28216 CE28216 F14F3.1c WP:CE28217 CE28217 vab-3 lin-20 mab-18 pax-6	HD - PRD, Paired Domain - FULL
RI2_A10	WBGene00000901	daf-5	W01G7.1	5-A8	D1007.1	D1007.1	WBGene00000440	ceh-17	WBGene00000440 D1007.1 WP:CE09036 CE09036 ceh-17 ceh-42	HD - PRD
RI2_A10	WBGene00000901	daf-5	W01G7.1	8-F9	F25E2.5	F25E2.5c	WBGene00000899	daf-3	WBGene00000899 F25E2.5 F25E2.5a WP:CE28002 CE28002 F25E2.5b WP:CE30963 CE30963 F25E2.5c WP:CE26364 CE26364 daf-3	MH1
RI2_A10	WBGene00000901	daf-5	W01G7.1	6-F8	F13G11.1	F13G11.1btrunca	WBGene00007058	dmd-6	WBGene00007058 F13G11.1 F13G11.1a WP:CE20684 CE20684 F13G11.1b F13G11.1b.1 WP:CE17661 CE17661 F13G11.1b.2 F13G11.1b.3 F13G11.1b.4 F13G11.1c F13G11.1c.1 WP:CE44552 CE44552 F13G11.1c.2 F13G11.1c.3 F13G11.1c.4 F13G11.1c.5 F13G11.1d F13G11.1d.1 WP:CE44560 CE44560 F13G11.1d.2 F13	ZF - DM
RI2_A10	WBGene00000901	daf-5	W01G7.1	4-G6	F36F12.8	F36F12.8	WBGene00018099	F36F12.8	WBGene00018099 F36F12.8 WP:CE17788 CE17788 ztf-28	ZF - C2H2 - 2 fingers
RI2_A10	WBGene00000901	daf-5	W01G7.1	6-A10	F53H10.2	F53H10.2	WBGene00010012	F53H10.2	WBGene00010012 F53H10.2 F53H10.2a WP:CE32433 CE32433 F53H10.2b WP:CE41814 CE41814 F53H10.2c F53H10.2c.1 WP:CE41815 CE41815 F53H10.2c.2 F53H10.2c.3	ZF - C2H2 - 1 finger, MYB
RI2_A10	WBGene00000901	daf-5	W01G7.1	5-H9	W02C12.3	W02C12.3af	WBGene00020930	hlh-30	WBGene00020930 W02C12.3 W02C12.3a W02C12.3a.1 WP:CE14416 CE14416 W02C12.3a.2 W02C12.3b WP:CE28499 CE28499 W02C12.3c WP:CE33712 CE33712 W02C12.3d W02C12.3d.1 WP:CE33713 CE33713 W02C12.3d.2 W02C12.3d.3 W02C12.3e W02C12.3e.1 WP:CE33714 CE33714 W02C12.3e.2 W02C12.3f WP:CE33715	bHLH
RI2_A10	WBGene00000901	daf-5	W01G7.1	10-A8	F18A1.2	F18A1.2cDNA	WBGene00003012	lin-26	WBGene00003012 F18A1.2 F18A1.2.1 WP:CE27972 CE27972 F18A1.2.2 F18A1.2.3 lin-26	ZF - C2H2 - 1 finger
RI2_A10	WBGene00000901	daf-5	W01G7.1	9-D1	F18A1.2	F18A1.2	WBGene00003012	lin-26	WBGene00003012 F18A1.2 F18A1.2.1 WP:CE27972 CE27972 F18A1.2.2 F18A1.2.3 lin-26	ZF - C2H2 - 1 finger
RI2_A10	WBGene00000901	daf-5	W01G7.1	9-G3	F18A1.2	F18A1.2+3'UTR	WBGene00003012	lin-26	WBGene00003012 F18A1.2 F18A1.2.1 WP:CE27972 CE27972 F18A1.2.2 F18A1.2.3 lin-26	ZF - C2H2 - 1 finger
RI2_A10	WBGene00000901	daf-5	W01G7.1	9-H11	JC8.6	lin-54withintron5	WBGene00003037	lin-54	WBGene00003037 JC8.6 JC8.6a WP:CE17989 CE17989 JC8.6b WP:CE17990 CE17990 lin-54	TESMIN x2
RI2_A10	WBGene00000901	daf-5	W01G7.1	4-G7	F44E7.8	F44E7.8	WBGene00018430	nhr-142	WBGene00018430 F44E7.8 WP:CE35972 CE35972 nhr-142	ZF - NHR
RI2_A10	WBGene00000901	daf-5	W01G7.1	10-E12	Y54F10AM.1	nhr-239	WBGene00021848	nhr-239	WBGene00021848 Y54F10AM.1 WP:CE43713 CE43713 nhr-239	ZF - NHR
RI2_A10	WBGene00000901	daf-5	W01G7.1	5-A10	K10C3.6	K10C3.6ab	WBGene00003639	nhr-49	WBGene00003639 K10C3.6 K10C3.6a WP:CE12084 CE12084 K10C3.6b K10C3.6b.1 WP:CE28943 CE28943 K10C3.6b.2 K10C3.6c K10C3.6c.1 WP:CE32693 CE32693 K10C3.6c.2 K10C3.6d WP:CE32694 CE32694 nhr-49	ZF - NHR
RI2_A10	WBGene00000901	daf-5	W01G7.1	10-H10	Y73F8A.21	nhr-5clean	WBGene00003604	nhr-5	WBGene00003604 Y73F8A.21 WP:CE22993 CE22993 nhr-5	ZF - NHR
RI2_A10	WBGene00000901	daf-5	W01G7.1	10-A9	C48D5.1	C48D5.1trunccDNA	WBGene00003605	nhr-6	WBGene00003605 C48D5.1 C48D5.1a WP:CE24859 CE24859 C48D5.1b C48D5.1b.1 WP:CE42591 CE42591 C48D5.1b.2 nhr-6 ceb-1 cnr-8 cnr8	ZF - NHR
RI2_A10	WBGene00000901	daf-5	W01G7.1	8-G12	C48D5.1	C48D5.1truncab	WBGene00003605	nhr-6	WBGene00003605 C48D5.1 C48D5.1a WP:CE24859 CE24859 C48D5.1b C48D5.1b.1 WP:CE42591 CE42591 C48D5.1b.2 nhr-6 ceb-1 cnr-8 cnr8	ZF - NHR
RI2_A10	WBGene00000901	daf-5	W01G7.1	7-D2	C45E1.1	C45E1.1a	WBGene00003654	nhr-64	WBGene00003654 C45E1.1 C45E1.1a WP:CE39696 CE39696 C45E1.1b WP:CE39697 CE39697 nhr-64	ZF - NHR
RI2_A10	WBGene00000901	daf-5	W01G7.1	2-B4	C08F8.8	C08F8.8	WBGene00003657	nhr-67	WBGene00003657 C08F8.8 WP:CE18491 CE18491 nhr-67 lsy-9	ZF - NHR
RI2_A10	WBGene00000901	daf-5	W01G7.1	8-F6	C17A2.8	C17A2.8	WBGene00003662	nhr-72	WBGene00003662 C17A2.8 WP:CE34695 CE34695 nhr-72	ZF - NHR
RI2_A10	WBGene00000901	daf-5	W01G7.1	5-B9	Y15E3A.1	Y15E3A.1a	WBGene00003681	nhr-91	WBGene00003681 Y15E3A.1 Y15E3A.1a Y15E3A.1a.1 WP:CE27779 CE27779 Y15E3A.1a.2 Y15E3A.1a.3 Y15E3A.1b Y15E3A.1b.1 WP:CE38001 CE38001 Y15E3A.1b.2 Y15E3A.1b.3 Y15E3A.1b.4 Y15E3A.1b.5 nhr-91	ZF - NHR
RI2_A10	WBGene00000901	daf-5	W01G7.1	2-D8	R12B2.1	R12B2.1	WBGene00004858	sma-4	WBGene00004858 R12B2.1 R12B2.1a R12B2.1a.1 WP:CE25077 CE25077 R12B2.1a.2 R12B2.1a.3 R12B2.1b WP:CE39618 CE39618 sma-4	MH1
RI2_A10	WBGene00000901	daf-5	W01G7.1	3-A8	F40E10.2	F40E10.2	WBGene00004950	sox-3	WBGene00004950 F40E10.2 WP:CE05838 CE05838 sox-3	HMG box
RI2_A10	WBGene00000901	daf-5	W01G7.1	9-D10	Y113G7A.6	Y113G7A.6b	WBGene00006652	ttx-1	WBGene00006652 Y113G7A.6 Y113G7A.6a WP:CE31090 CE31090 Y113G7A.6b WP:CE31091 CE31091 Y113G7A.6c Y113G7A.6c.1 WP:CE43026 CE43026 Y113G7A.6c.2 ttx-1	HD - PRD
RI2_A10	WBGene00000901	daf-5	W01G7.1	5-C10	B0564.10	B0564.10ab	WBGene00006766	unc-30	WBGene00006766 B0564.10 B0564.10a WP:CE05183 CE05183 B0564.10b WP:CE36087 CE36087 unc-30	HD - PRD
RI2_A10	WBGene00000901	daf-5	W01G7.1	3-H7	Y39E4B.2	Y39E4B.2	WBGene00012715	Y39E4B.2	WBGene00012715 Y39E4B.2 WP:CE21714 CE21714	AT Hook
RI2_A10	WBGene00000901	daf-5	W01G7.1	10-H7	Y62E10A.14	Y62E10A.14clean	WBGene00013380	Y62E10A.14	WBGene00013380 Y62E10A.14 WP:CE22704 CE22704	NOVEL
RI2_A10	WBGene00000901	daf-5	W01G7.1	4-F8	Y75B8A.29	Y75B8A.29	WBGene00013560	Y75B8A.29	WBGene00013560 Y75B8A.29 Y75B8A.29.1 WP:CE23040 CE23040 Y75B8A.29.2	bZIP
RI2_A10	WBGene00000901	daf-5	W01G7.1	1-A3	F35H8.3	F35H8.3	WBGene00009448	zfp-2	WBGene00009448 F35H8.3 WP:CE00981 CE00981 zfp-2	ZF - C2H2 - 7 fingers
AB_B12	WBGene00001252	elt-4	C39B10.6	9-E4	K01B6.1	K01B6.1	WBGene00010453	fozi-1	WBGene00010453 K01B6.1 WP:CE00238 CE00238 fozi-1	ZF - C2H2 - 1 finger
RI1_A01	WBGene00001338	ears-2	T07A9.2	6-G6	C18D1.1	C18D1.1	WBGene00000995	die-1	WBGene00000995 C18D1.1 C18D1.1.1 WP:CE01501 CE01501 C18D1.1.2 C18D1.1.3 C18D1.1.4 die-1	ZF - C2H2 - 3 fingers
RI4_C08	WBGene00001394	fat-2	W02A2.1	9-E1	F16H11.4	F16H11.4	WBGene00000428	ceh-1	WBGene00000428 F16H11.4 F16H11.4.1 WP:CE04399 CE04399 F16H11.4.2 ceh-1	HD
RI4_C08	WBGene00001394	fat-2	W02A2.1	9-H3	R03C1.3	R03C1.3a	WBGene00000584	cog-1	WBGene00000584 R03C1.3 R03C1.3a WP:CE25964 CE25964 R03C1.3b WP:CE33290 CE33290 cog-1	HD - NK
RI4_C08	WBGene00001394	fat-2	W02A2.1	11-A2	C08C3.1	egl-5abccleanyeast	WBGene00001174	egl-5	WBGene00001174 C08C3.1 C08C3.1a WP:CE29076 CE29076 C08C3.1b WP:CE32792 CE32792 C08C3.1c WP:CE34523 CE34523 egl-5 ceh-11	HD - HOX
RI4_C08	WBGene00001394	fat-2	W02A2.1	2-D9	C07H6.7	C07H6.7	WBGene00003024	lin-39	WBGene00003024 C07H6.7 C07H6.7.1 WP:CE03975 CE03975 C07H6.7.2 lin-39 ceh-15	HD - HOX
RI4_C08	WBGene00001394	fat-2	W02A2.1	6-D12	C32C4.5	C32C4.5a	WBGene00003114	mab-23	WBGene00003114 C32C4.5 C32C4.5a WP:CE31427 CE31427 C32C4.5b WP:CE40025 CE40025 mab-23	ZF - DM
RI4_C08	WBGene00001394	fat-2	W02A2.1	3-G4	C39E6.4	C39E6.4	WBGene00003377	mls-2	WBGene00003377 C39E6.4 WP:CE30891 CE30891 mls-2	HD - NK
RI4_C08	WBGene00001394	fat-2	W02A2.1	1-H7	F43C1.4	F43C1.4	WBGene00003619	nhr-20	WBGene00003619 F43C1.4 WP:CE28025 CE28025 nhr-20	ZF - NHR
RI4_C08	WBGene00001394	fat-2	W02A2.1	7-E8	R06F6.6	R06F6.6	WBGene00011069	R06F6.6	WBGene00011069 R06F6.6 R06F6.6.1 WP:CE01622 CE01622 R06F6.6.2	HD - HOX
RI4_C08	WBGene00001394	fat-2	W02A2.1	8-H7	F58E6.10	F58E6.10high	WBGene00006778	unc-42	WBGene00006778 F58E6.10 WP:CE39164 CE39164 unc-42	HD - PRD
RI4_C08	WBGene00001394	fat-2	W02A2.1	11-A1	R07B1.1	vab-15cleanyeast	WBGene00006881	vab-15	WBGene00006881 R07B1.1 WP:CE01626 CE01626 vab-15	HD - NK
RI4_C08	WBGene00001394	fat-2	W02A2.1	5-F12	F14F3.1	vab-3a	WBGene00006870	vab-3	WBGene00006870 F14F3.1 F14F3.1a WP:CE24899 CE24899 F14F3.1b WP:CE28216 CE28216 F14F3.1c WP:CE28217 CE28217 vab-3 lin-20 mab-18 pax-6	HD - PRD, Paired Domain - FULL
RI4_C08	WBGene00001394	fat-2	W02A2.1	9-E7	F14F3.1	vab-3c	WBGene00006870	vab-3	WBGene00006870 F14F3.1 F14F3.1a WP:CE24899 CE24899 F14F3.1b WP:CE28216 CE28216 F14F3.1c WP:CE28217 CE28217 vab-3 lin-20 mab-18 pax-6	HD - PRD
RI4_C08	WBGene00001394	fat-2	W02A2.1	3-B12	ZC204.12	ZC204.12	WBGene00022562	ZC204.12	WBGene00022562 ZC204.12 ZC204.12.1 WP:CE15106 CE15106 ZC204.12.2	NOVEL
AB_C03	WBGene00001483	fog-3	C03C11.2	9-G2	T07C4.2	T07C4.2	WBGene00006545	tbx-8	WBGene00006545 T07C4.2 WP:CE36891 CE36891 tbx-8	T-box
AB_C031	WBGene00001483	fog-3	C03C11.2	9-G2	T07C4.2	T07C4.2	WBGene00006545	tbx-8	WBGene00006545 T07C4.2 WP:CE36891 CE36891 tbx-8	T-box
RI4_B041	WBGene00001625	glt-7	W03G1.1	10-B12	Y47D3B.9	Y47D3B.9trunchigh	WBGene00012943	bed-2	WBGene00012943 Y47D3B.9 WP:CE19173 CE19173 bed-2	ZF - BEDx2
RI4_B041	WBGene00001625	glt-7	W03G1.1	1-H1	F52F12.4	F52F12.4	WBGene00009937	lsl-1	WBGene00009937 F52F12.4 WP:CE36164 CE36164 lsl-1	ZF - C2H2 - 5 fingers
RI4_B041	WBGene00001625	glt-7	W03G1.1	2-H10	F57A8.5	F57A8.5	WBGene00010180	nhr-192	WBGene00010180 F57A8.5 WP:CE34036 CE34036 nhr-192	ZF - NHR
AB_D04	WBGene00001672	gpa-10	C55H1.2	9-G2	T07C4.2	T07C4.2	WBGene00006545	tbx-8	WBGene00006545 T07C4.2 WP:CE36891 CE36891 tbx-8	T-box
AB_C04	WBGene00002128	inx-6	C36H8.2	6-G6	C18D1.1	C18D1.1	WBGene00000995	die-1	WBGene00000995 C18D1.1 C18D1.1.1 WP:CE01501 CE01501 C18D1.1.2 C18D1.1.3 C18D1.1.4 die-1	ZF - C2H2 - 3 fingers
AB_C04	WBGene00002128	inx-6	C36H8.2	6-F8	F13G11.1	F13G11.1btrunca	WBGene00007058	dmd-6	WBGene00007058 F13G11.1 F13G11.1a WP:CE20684 CE20684 F13G11.1b F13G11.1b.1 WP:CE17661 CE17661 F13G11.1b.2 F13G11.1b.3 F13G11.1b.4 F13G11.1c F13G11.1c.1 WP:CE44552 CE44552 F13G11.1c.2 F13G11.1c.3 F13G11.1c.4 F13G11.1c.5 F13G11.1d F13G11.1d.1 WP:CE44560 CE44560 F13G11.1d.2 F13	ZF - DM
AB_C04	WBGene00002128	inx-6	C36H8.2	11-A8	F10B5.3	F10B5.3cleanyeast	WBGene00008640	F10B5.3	WBGene00008640 F10B5.3 WP:CE01545 CE01545	ZF - C2H2 - 4 fingers
AB_C04	WBGene00002128	inx-6	C36H8.2	9-E4	K01B6.1	K01B6.1	WBGene00010453	fozi-1	WBGene00010453 K01B6.1 WP:CE00238 CE00238 fozi-1	ZF - C2H2 - 1 finger
AB_C04	WBGene00002128	inx-6	C36H8.2	7-C2	F53F8.1	F53F8.1	WBGene00009998	klf-2	WBGene00009998 F53F8.1 WP:CE44073 CE44073 klf-2	ZF - C2H2 - 3 fingers
AB_C04	WBGene00002128	inx-6	C36H8.2	1-H1	F52F12.4	F52F12.4	WBGene00009937	lsl-1	WBGene00009937 F52F12.4 WP:CE36164 CE36164 lsl-1	ZF - C2H2 - 5 fingers
AB_C04	WBGene00002128	inx-6	C36H8.2	3-G6	F49H12.1	F49H12.1a	WBGene00003087	lsy-2	WBGene00003087 F49H12.1 F49H12.1a WP:CE28437 CE28437 F49H12.1b F49H12.1b.1 WP:CE38521 CE38521 F49H12.1b.2 lsy-2	ZF - C2H2 - 5 fingers
AB_C04	WBGene00002128	inx-6	C36H8.2	6-H3	T05C12.6	T05C12.6abc	WBGene00003241	mig-5	WBGene00003241 T05C12.6 T05C12.6a WP:CE02318 CE02318 T05C12.6b WP:CE25100 CE25100 T05C12.6c T05C12.6c.1 WP:CE28076 CE28076 T05C12.6c.2 mig-5	WH
AB_C04	WBGene00002128	inx-6	C36H8.2	9-G7	F40F8.7	F40F8.7	WBGene00004096	pqm-1	WBGene00004096 F40F8.7 F40F8.7.1 WP:CE05846 CE05846 F40F8.7.2 pqm-1 pqm-132 CePqM132	ZF - C2H2 - 3 fingers
AB_C04	WBGene00002128	inx-6	C36H8.2	3-G5	ZK867.1	ZK867.1atrunccd	WBGene00044068	syd-9	WBGene00044068 ZK867.1 ZK867.1a WP:CE29652 CE29652 ZK867.1b WP:CE28198 CE28198 ZK867.1c WP:CE35819 CE35819 ZK867.1d WP:CE29653 CE29653 syd-9 tag-239 ztf-10	ZF - C2H2 - 4 fingers
AB_C04	WBGene00002128	inx-6	C36H8.2	1-H9	F40H6.4	F40H6.4	WBGene00006547	tbx-11	WBGene00006547 F40H6.4 WP:CE01281 CE01281 tbx-11	T-box
AB_C04	WBGene00002128	inx-6	C36H8.2	9-G2	T07C4.2	T07C4.2	WBGene00006545	tbx-8	WBGene00006545 T07C4.2 WP:CE36891 CE36891 tbx-8	T-box
AB_C04	WBGene00002128	inx-6	C36H8.2	1-F8	F13G3.1	F13G3.1	WBGene00008762	ztf-2	WBGene00008762 F13G3.1 WP:CE05613 CE05613 ztf-2	ZF - C2H2 - 3 fingers
AB_C04	WBGene00002128	inx-6	C36H8.2	4-C10	W06H12.1	W06H12.1	WBGene00012317	ztf-6	WBGene00012317 W06H12.1 WP:CE25145 CE25145 ztf-6	ZF - C2H2 - 2 fingers
AB_A01	WBGene00003018	lin-32	T14F9.5	1-G4	F22D3.1	F22D3.1ab	WBGene00000459	ceh-38	WBGene00000459 F22D3.1 F22D3.1a WP:CE27137 CE27137 F22D3.1b WP:CE29772 CE29772 ceh-38	HD - CUT
RI2_C10	WBGene00003175	mec-12	C44B11.3	6-G6	C18D1.1	C18D1.1	WBGene00000995	die-1	WBGene00000995 C18D1.1 C18D1.1.1 WP:CE01501 CE01501 C18D1.1.2 C18D1.1.3 C18D1.1.4 die-1	ZF - C2H2 - 3 fingers
RI2_C10	WBGene00003175	mec-12	C44B11.3	1-G3	F10C1.5	F10C1.5	WBGene00017326	dmd-5	WBGene00017326 F10C1.5 WP:CE29753 CE29753 dmd-5	ZF - DM
RI2_C10	WBGene00003175	mec-12	C44B11.3	9-H11	JC8.6	lin-54withintron5	WBGene00003037	lin-54	WBGene00003037 JC8.6 JC8.6a WP:CE17989 CE17989 JC8.6b WP:CE17990 CE17990 lin-54	TESMIN x2
RI2_C10	WBGene00003175	mec-12	C44B11.3	6-H3	T05C12.6	T05C12.6abc	WBGene00003241	mig-5	WBGene00003241 T05C12.6 T05C12.6a WP:CE02318 CE02318 T05C12.6b WP:CE25100 CE25100 T05C12.6c T05C12.6c.1 WP:CE28076 CE28076 T05C12.6c.2 mig-5	WH
RI2_C10	WBGene00003175	mec-12	C44B11.3	3-G4	C39E6.4	C39E6.4	WBGene00003377	mls-2	WBGene00003377 C39E6.4 WP:CE30891 CE30891 mls-2	HD - NK
RI2_C10	WBGene00003175	mec-12	C44B11.3	8-F6	C17A2.8	C17A2.8	WBGene00003662	nhr-72	WBGene00003662 C17A2.8 WP:CE34695 CE34695 nhr-72	ZF - NHR
RI2_C10	WBGene00003175	mec-12	C44B11.3	1-H9	F40H6.4	F40H6.4	WBGene00006547	tbx-11	WBGene00006547 F40H6.4 WP:CE01281 CE01281 tbx-11	T-box
RI2_C10	WBGene00003175	mec-12	C44B11.3	11-A1	R07B1.1	vab-15cleanyeast	WBGene00006881	vab-15	WBGene00006881 R07B1.1 WP:CE01626 CE01626 vab-15	HD - NK
RI3_D04	WBGene00003598	nhl-2	F26F4.7	3-G4	C39E6.4	C39E6.4	WBGene00003377	mls-2	WBGene00003377 C39E6.4 WP:CE30891 CE30891 mls-2	HD - NK
AB_D12	WBGene00003629	nhr-38	K01H12.3	3-F7	C27C12.6	C27C12.6	WBGene00007776	dmd-4	WBGene00007776 C27C12.6 WP:CE23560 CE23560 dmd-4 tag-248	ZF - DM
AB_D121	WBGene00003629	nhr-38	K01H12.3	3-F7	C27C12.6	C27C12.6	WBGene00007776	dmd-4	WBGene00007776 C27C12.6 WP:CE23560 CE23560 dmd-4 tag-248	ZF - DM
AB_D121	WBGene00003629	nhr-38	K01H12.3	9-E4	K01B6.1	K01B6.1	WBGene00010453	fozi-1	WBGene00010453 K01B6.1 WP:CE00238 CE00238 fozi-1	ZF - C2H2 - 1 finger
AB_D12	WBGene00003629	nhr-38	K01H12.3	9-G2	T07C4.2	T07C4.2	WBGene00006545	tbx-8	WBGene00006545 T07C4.2 WP:CE36891 CE36891 tbx-8	T-box
AB_D121	WBGene00003629	nhr-38	K01H12.3	9-G2	T07C4.2	T07C4.2	WBGene00006545	tbx-8	WBGene00006545 T07C4.2 WP:CE36891 CE36891 tbx-8	T-box
AB_C08	WBGene00003669	nhr-79	T26H2.9	6-G6	C18D1.1	C18D1.1	WBGene00000995	die-1	WBGene00000995 C18D1.1 C18D1.1.1 WP:CE01501 CE01501 C18D1.1.2 C18D1.1.3 C18D1.1.4 die-1	ZF - C2H2 - 3 fingers
AB_D06	WBGene00003673	nhr-83	F48G7.3	8-F6	C17A2.8	C17A2.8	WBGene00003662	nhr-72	WBGene00003662 C17A2.8 WP:CE34695 CE34695 nhr-72	ZF - NHR
AB_D06	WBGene00003673	nhr-83	F48G7.3	9-G2	T07C4.2	T07C4.2	WBGene00006545	tbx-8	WBGene00006545 T07C4.2 WP:CE36891 CE36891 tbx-8	T-box
AB_D06	WBGene00003673	nhr-83	F48G7.3	4-C10	W06H12.1	W06H12.1	WBGene00012317	ztf-6	WBGene00012317 W06H12.1 WP:CE25145 CE25145 ztf-6	ZF - C2H2 - 2 fingers
AB_C09	WBGene00004077	pop-1	W10C8.2	3-D8	K06A1.1	K06A1.1	WBGene00019424	aptf-1	WBGene00019424 K06A1.1 WP:CE35990 CE35990 aptf-1	AP-2
AB_C09	WBGene00004077	pop-1	W10C8.2	10-A10	C44B9.4	C44B9.4trunccDNA	WBGene00008081	athp-1	WBGene00008081 C44B9.4 WP:CE30897 CE30897 athp-1	AT Hook x2
AB_C09	WBGene00004077	pop-1	W10C8.2	8-H4	C44B9.4	C44B9.4trunc	WBGene00008081	athp-1	WBGene00008081 C44B9.4 WP:CE30897 CE30897 athp-1	AT Hook x2
AB_C09	WBGene00004077	pop-1	W10C8.2	7-E3	C02F12.10	C02F12.10	WBGene00045215	C02F12.10	WBGene00045215 C02F12.10 WP:CE40680 CE40680	HD
AB_C09	WBGene00004077	pop-1	W10C8.2	7-F11	C07E3.6	C07E3.6	WBGene00007417	C07E3.6	WBGene00007417 C07E3.6 WP:CE35825 CE35825	HD - HOX
AB_C09	WBGene00004077	pop-1	W10C8.2	9-E1	F16H11.4	F16H11.4	WBGene00000428	ceh-1	WBGene00000428 F16H11.4 F16H11.4.1 WP:CE04399 CE04399 F16H11.4.2 ceh-1	HD
AB_C09	WBGene00004077	pop-1	W10C8.2	5-C11	W03A3.1	W03A3.1	WBGene00000435	ceh-10	WBGene00000435 W03A3.1 WP:CE07563 CE07563 ceh-10 mig-11	HD - PRD
AB_C09	WBGene00004077	pop-1	W10C8.2	5-D5	F46C8.5	F46C8.5	WBGene00000438	ceh-14	WBGene00000438 F46C8.5 WP:CE28335 CE28335 ceh-14	HD - LIM
AB_C09	WBGene00004077	pop-1	W10C8.2	5-A8	D1007.1	D1007.1	WBGene00000440	ceh-17	WBGene00000440 D1007.1 WP:CE09036 CE09036 ceh-17 ceh-42	HD - PRD
AB_C09	WBGene00004077	pop-1	W10C8.2	2-D3	F20D12.6	F20D12.6b	WBGene00000442	ceh-19	WBGene00000442 F20D12.6 F20D12.6a WP:CE31687 CE31687 F20D12.6b WP:CE04436 CE04436 ceh-19	HD - HOX
AB_C09	WBGene00004077	pop-1	W10C8.2	11-B6	T26C11.6	ceh-21cleanyeast	WBGene00000444	ceh-21	WBGene00000444 T26C11.6 WP:CE29823 CE29823 ceh-21	HD - CUT
AB_C09	WBGene00004077	pop-1	W10C8.2	7-F1	C33D12.1	C33D12.1	WBGene00000452	ceh-31	WBGene00000452 C33D12.1 WP:CE42831 CE42831 ceh-31	HD - NK
AB_C09	WBGene00004077	pop-1	W10C8.2	9-G9	ZK993.1	ZK993.1	WBGene00022837	ceh-45	WBGene00022837 ZK993.1 WP:CE23489 CE23489 ceh-45	HD - PRD
AB_C09	WBGene00004077	pop-1	W10C8.2	9-E11	K02B12.1	K02B12.1	WBGene00000431	ceh-6	WBGene00000431 K02B12.1 WP:CE28045 CE28045 ceh-6	HD - POU
AB_C09	WBGene00004077	pop-1	W10C8.2	8-F8	ZK265.4	ZK265.4	WBGene00000433	ceh-8	WBGene00000433 ZK265.4 WP:CE38130 CE38130 ceh-8	HD - PRD - 2 domains
AB_C09	WBGene00004077	pop-1	W10C8.2	7-A11	Y65B4BR.9	Y65B4BR.9	WBGene00000434	ceh-9	WBGene00000434 Y65B4BR.9 WP:CE36343 CE36343 ceh-9	HD - NK
AB_C09	WBGene00004077	pop-1	W10C8.2	9-H3	R03C1.3	R03C1.3a	WBGene00000584	cog-1	WBGene00000584 R03C1.3 R03C1.3a WP:CE25964 CE25964 R03C1.3b WP:CE33290 CE33290 cog-1	HD - NK
AB_C09	WBGene00004077	pop-1	W10C8.2	8-C9	D1005.3	D1005.3	WBGene00016997	D1005.3	WBGene00016997 D1005.3 WP:CE06999 CE06999	bZIP
AB_C09	WBGene00004077	pop-1	W10C8.2	5-D7	B0412.1	B0412.1atrunc	WBGene00000895	dac-1	WBGene00000895 B0412.1 B0412.1a WP:CE26848 CE26848 B0412.1b WP:CE33550 CE33550 dac-1 ski-1	WH - DAC
AB_C09	WBGene00004077	pop-1	W10C8.2	6-G6	C18D1.1	C18D1.1	WBGene00000995	die-1	WBGene00000995 C18D1.1 C18D1.1.1 WP:CE01501 CE01501 C18D1.1.2 C18D1.1.3 C18D1.1.4 die-1	ZF - C2H2 - 3 fingers
AB_C09	WBGene00004077	pop-1	W10C8.2	3-F7	C27C12.6	C27C12.6	WBGene00007776	dmd-4	WBGene00007776 C27C12.6 WP:CE23560 CE23560 dmd-4 tag-248	ZF - DM
AB_C09	WBGene00004077	pop-1	W10C8.2	1-G3	F10C1.5	F10C1.5	WBGene00017326	dmd-5	WBGene00017326 F10C1.5 WP:CE29753 CE29753 dmd-5	ZF - DM
AB_C09	WBGene00004077	pop-1	W10C8.2	11-A2	C08C3.1	egl-5abccleanyeast	WBGene00001174	egl-5	WBGene00001174 C08C3.1 C08C3.1a WP:CE29076 CE29076 C08C3.1b WP:CE32792 CE32792 C08C3.1c WP:CE34523 CE34523 egl-5 ceh-11	HD - HOX
AB_C09	WBGene00004077	pop-1	W10C8.2	5-D9	Y53C12C.1	Y53C12C.1	WBGene00013147	eyg-1	WBGene00013147 Y53C12C.1 WP:CE14906 CE14906 eyg-1	HD - PRD, Paired Domain - CPAX
AB_C09	WBGene00004077	pop-1	W10C8.2	11-A8	F10B5.3	F10B5.3cleanyeast	WBGene00008640	F10B5.3	WBGene00008640 F10B5.3 WP:CE01545 CE01545	ZF - C2H2 - 4 fingers
AB_C09	WBGene00004077	pop-1	W10C8.2	7-E11	F40F9.7	F40F9.7btrunca	WBGene00009584	F40F9.7	WBGene00009584 F40F9.7 F40F9.7a WP:CE05856 CE05856 F40F9.7b F40F9.7b.1 WP:CE33580 CE33580 F40F9.7b.2 F40F9.7b.3 F40F9.7b.4	CBF
AB_C09	WBGene00004077	pop-1	W10C8.2	1-B7	F54A5.1	F54A5.1	WBGene00018786	hmbx-1	WBGene00018786 F54A5.1 WP:CE20859 CE20859 hmbx-1	HD - HNF
AB_C09	WBGene00004077	pop-1	W10C8.2	4-E5	Y17G7A.1	Y17G7A.1	WBGene00001977	hmg-12	WBGene00001977 Y17G7A.1 Y17G7A.1.1 WP:CE21378 CE21378 Y17G7A.1.2 hmg-12 hmg-I-beta	AT Hook x7
AB_C09	WBGene00004077	pop-1	W10C8.2	9-H1	ZC247.3	ZC247.3	WBGene00003000	lin-11	WBGene00003000 ZC247.3 WP:CE15150 CE15150 lin-11	HD - LIM
AB_C09	WBGene00004077	pop-1	W10C8.2	2-D9	C07H6.7	C07H6.7	WBGene00003024	lin-39	WBGene00003024 C07H6.7 C07H6.7.1 WP:CE03975 CE03975 C07H6.7.2 lin-39 ceh-15	HD - HOX
AB_C09	WBGene00004077	pop-1	W10C8.2	9-H11	JC8.6	lin-54withintron5	WBGene00003037	lin-54	WBGene00003037 JC8.6 JC8.6a WP:CE17989 CE17989 JC8.6b WP:CE17990 CE17990 lin-54	TESMIN x2
AB_C09	WBGene00004077	pop-1	W10C8.2	6-A3	C08C3.3	C08C3.3	WBGene00003102	mab-5	WBGene00003102 C08C3.3 WP:CE25765 CE25765 mab-5 lin-21	HD - HOX
AB_C09	WBGene00004077	pop-1	W10C8.2	1-C4	T27A1.6	T27A1.6	WBGene00003106	mab-9	WBGene00003106 T27A1.6 WP:CE24016 CE24016 mab-9 tbx-12 Ce-tbx-12	T-box
AB_C09	WBGene00004077	pop-1	W10C8.2	9-D3	Y55F3BR.5	Y55F3BR.5	WBGene00021942	madf-1	WBGene00021942 Y55F3BR.5 WP:CE22540 CE22540 madf-1	MADF
AB_C09	WBGene00004077	pop-1	W10C8.2	8-D1	T01C1.2	T01C1.2	WBGene00011315	mbr-1	WBGene00011315 T01C1.2 WP:CE39173 CE39173 mbr-1	HTH
AB_C09	WBGene00004077	pop-1	W10C8.2	6-H3	T05C12.6	T05C12.6abc	WBGene00003241	mig-5	WBGene00003241 T05C12.6 T05C12.6a WP:CE02318 CE02318 T05C12.6b WP:CE25100 CE25100 T05C12.6c T05C12.6c.1 WP:CE28076 CE28076 T05C12.6c.2 mig-5	WH
AB_C09	WBGene00004077	pop-1	W10C8.2	3-G4	C39E6.4	C39E6.4	WBGene00003377	mls-2	WBGene00003377 C39E6.4 WP:CE30891 CE30891 mls-2	HD - NK
AB_C09	WBGene00004077	pop-1	W10C8.2	6-A4	ZK1290.4	ZK1290.4ac	WBGene00003592	nfi-1	WBGene00003592 ZK1290.4 ZK1290.4a WP:CE37597 CE37597 ZK1290.4b ZK1290.4b.1 WP:CE38016 CE38016 ZK1290.4b.2 ZK1290.4c WP:CE38017 CE38017 nfi-1 gei-21	MH1
AB_C09	WBGene00004077	pop-1	W10C8.2	2-B3	C06G3.1	C06G3.1	WBGene00003695	nhr-105	WBGene00003695 C06G3.1 C06G3.1a C06G3.1a.1 WP:CE34659 CE34659 C06G3.1a.2 C06G3.1b WP:CE37188 CE37188 nhr-105	ZF - NHR
AB_C09	WBGene00004077	pop-1	W10C8.2	3-F2	C02B4.2	C02B4.2	WBGene00003616	nhr-17	WBGene00003616 C02B4.2 WP:CE02111 CE02111 nhr-17	ZF - NHR
AB_C09	WBGene00004077	pop-1	W10C8.2	8-F6	C17A2.8	C17A2.8	WBGene00003662	nhr-72	WBGene00003662 C17A2.8 WP:CE34695 CE34695 nhr-72	ZF - NHR
AB_C09	WBGene00004077	pop-1	W10C8.2	2-B7	F45B8.4	F45B8.4	WBGene00003909	pag-3	WBGene00003909 F45B8.4 WP:CE24977 CE24977 pag-3	ZF - C2H2 - 5 fingers
AB_C09	WBGene00004077	pop-1	W10C8.2	2-A10	Y75B8A.1	Y75B8A.1	WBGene00004024	php-3	WBGene00004024 Y75B8A.1 WP:CE28148 CE28148 php-3	HD - HOX
AB_C09	WBGene00004077	pop-1	W10C8.2	10-A7	F40F8.7	F40F8.7cDNA	WBGene00004096	pqm-1	WBGene00004096 F40F8.7 F40F8.7.1 WP:CE05846 CE05846 F40F8.7.2 pqm-1 pqm-132 CePqM132	ZF - C2H2 - 3 fingers
AB_C09	WBGene00004077	pop-1	W10C8.2	9-G7	F40F8.7	F40F8.7	WBGene00004096	pqm-1	WBGene00004096 F40F8.7 F40F8.7.1 WP:CE05846 CE05846 F40F8.7.2 pqm-1 pqm-132 CePqM132	ZF - C2H2 - 3 fingers
AB_C09	WBGene00004077	pop-1	W10C8.2	10-B4	R06C1.6	R06C1.6trunccDNA	WBGene00011060	R06C1.6	WBGene00011060 R06C1.6 WP:CE37541 CE37541	NOVEL
AB_C09	WBGene00004077	pop-1	W10C8.2	9-F11	R06C1.6	R06C1.6trunc	WBGene00011060	R06C1.6	WBGene00011060 R06C1.6 WP:CE37541 CE37541	NOVEL
AB_C09	WBGene00004077	pop-1	W10C8.2	7-E8	R06F6.6	R06F6.6	WBGene00011069	R06F6.6	WBGene00011069 R06F6.6 R06F6.6.1 WP:CE01622 CE01622 R06F6.6.2	HD - HOX
AB_C09	WBGene00004077	pop-1	W10C8.2	2-B1	F31E8.3	F31E8.3	WBGene00006380	tab-1	WBGene00006380 F31E8.3 WP:CE01930 CE01930 tab-1 mec-16 ceh-29	HD - NK
AB_C09	WBGene00004077	pop-1	W10C8.2	1-H9	F40H6.4	F40H6.4	WBGene00006547	tbx-11	WBGene00006547 F40H6.4 WP:CE01281 CE01281 tbx-11	T-box
AB_C09	WBGene00004077	pop-1	W10C8.2	10-A6	T07C4.2	T07C4.2cDNA	WBGene00006545	tbx-8	WBGene00006545 T07C4.2 WP:CE36891 CE36891 tbx-8	T-box
AB_C09	WBGene00004077	pop-1	W10C8.2	9-G2	T07C4.2	T07C4.2	WBGene00006545	tbx-8	WBGene00006545 T07C4.2 WP:CE36891 CE36891 tbx-8	T-box
AB_C09	WBGene00004077	pop-1	W10C8.2	7-G5	T07C4.6	T07C4.6	WBGene00006546	tbx-9	WBGene00006546 T07C4.6 T07C4.6.1 WP:CE36892 CE36892 T07C4.6.2 tbx-9	T-box
AB_C09	WBGene00004077	pop-1	W10C8.2	2-A11	F26C11.2	F26C11.2	WBGene00006744	unc-4	WBGene00006744 F26C11.2 WP:CE01560 CE01560 unc-4 ceh-4	HD - PRD
AB_C09	WBGene00004077	pop-1	W10C8.2	8-H7	F58E6.10	F58E6.10high	WBGene00006778	unc-42	WBGene00006778 F58E6.10 WP:CE39164 CE39164 unc-42	HD - PRD
AB_C09	WBGene00004077	pop-1	W10C8.2	11-A1	R07B1.1	vab-15cleanyeast	WBGene00006881	vab-15	WBGene00006881 R07B1.1 WP:CE01626 CE01626 vab-15	HD - NK
AB_C09	WBGene00004077	pop-1	W10C8.2	5-F12	F14F3.1	vab-3a	WBGene00006870	vab-3	WBGene00006870 F14F3.1 F14F3.1a WP:CE24899 CE24899 F14F3.1b WP:CE28216 CE28216 F14F3.1c WP:CE28217 CE28217 vab-3 lin-20 mab-18 pax-6	HD - PRD, Paired Domain - FULL
AB_C09	WBGene00004077	pop-1	W10C8.2	9-E6	F14F3.1	vab-3b	WBGene00006870	vab-3	WBGene00006870 F14F3.1 F14F3.1a WP:CE24899 CE24899 F14F3.1b WP:CE28216 CE28216 F14F3.1c WP:CE28217 CE28217 vab-3 lin-20 mab-18 pax-6	HD - PRD
AB_C09	WBGene00004077	pop-1	W10C8.2	9-E7	F14F3.1	vab-3c	WBGene00006870	vab-3	WBGene00006870 F14F3.1 F14F3.1a WP:CE24899 CE24899 F14F3.1b WP:CE28216 CE28216 F14F3.1c WP:CE28217 CE28217 vab-3 lin-20 mab-18 pax-6	HD - PRD
AB_C09	WBGene00004077	pop-1	W10C8.2	3-B12	ZC204.12	ZC204.12	WBGene00022562	ZC204.12	WBGene00022562 ZC204.12 ZC204.12.1 WP:CE15106 CE15106 ZC204.12.2	NOVEL
AB_C09	WBGene00004077	pop-1	W10C8.2	8-E6	Y44E3B.1	Y44E3B.1a	WBGene00021552	zip-4	WBGene00021552 Y44E3B.1 Y44E3B.1a WP:CE18390 CE18390 Y44E3B.1b Y44E3B.1b.1 WP:CE28364 CE28364 Y44E3B.1b.2 Y44E3B.1c WP:CE39837 CE39837 zip-4	bZIP
AB_C09	WBGene00004077	pop-1	W10C8.2	1-F6	F54F2.5	F54F2.5a	WBGene00018833	ztf-1	WBGene00018833 F54F2.5 F54F2.5a WP:CE25004 CE25004 F54F2.5b WP:CE32435 CE32435 ztf-1	ZF - C2H2 - 4 fingers
AB_C09	WBGene00004077	pop-1	W10C8.2	9-G8	T27B1.2	T27B1.2trunc	WBGene00020848	ztf-19	WBGene00020848 T27B1.2 T27B1.2.1 WP:CE38558 CE38558 T27B1.2.2 ztf-19	ZF - C2H2 - 3 fingers
AB_C09	WBGene00004077	pop-1	W10C8.2	4-C10	W06H12.1	W06H12.1	WBGene00012317	ztf-6	WBGene00012317 W06H12.1 WP:CE25145 CE25145 ztf-6	ZF - C2H2 - 2 fingers
AB_C09	WBGene00004077	pop-1	W10C8.2	6-C10	ZC395.8	ZC395.8	WBGene00022598	ztf-8	WBGene00022598 ZC395.8 ZC395.8.1 WP:CE33011 CE33011 ZC395.8.2 ztf-8	ZF - C2H2 - 3 fingers
AB_C11	WBGene00004115	pqn-26	DY3.5	6-G6	C18D1.1	C18D1.1	WBGene00000995	die-1	WBGene00000995 C18D1.1 C18D1.1.1 WP:CE01501 CE01501 C18D1.1.2 C18D1.1.3 C18D1.1.4 die-1	ZF - C2H2 - 3 fingers
AB_C11	WBGene00004115	pqn-26	DY3.5	3-G4	C39E6.4	C39E6.4	WBGene00003377	mls-2	WBGene00003377 C39E6.4 WP:CE30891 CE30891 mls-2	HD - NK
AB_C11	WBGene00004115	pqn-26	DY3.5	2-B4	C08F8.8	C08F8.8	WBGene00003657	nhr-67	WBGene00003657 C08F8.8 WP:CE18491 CE18491 nhr-67 lsy-9	ZF - NHR
AB_C11	WBGene00004115	pqn-26	DY3.5	2-A10	Y75B8A.1	Y75B8A.1	WBGene00004024	php-3	WBGene00004024 Y75B8A.1 WP:CE28148 CE28148 php-3	HD - HOX
AB_C11	WBGene00004115	pqn-26	DY3.5	1-H9	F40H6.4	F40H6.4	WBGene00006547	tbx-11	WBGene00006547 F40H6.4 WP:CE01281 CE01281 tbx-11	T-box
AB_C11	WBGene00004115	pqn-26	DY3.5	11-A1	R07B1.1	vab-15cleanyeast	WBGene00006881	vab-15	WBGene00006881 R07B1.1 WP:CE01626 CE01626 vab-15	HD - NK
AB_C12	WBGene00004144	pqn-60	R11G11.7	6-G6	C18D1.1	C18D1.1	WBGene00000995	die-1	WBGene00000995 C18D1.1 C18D1.1.1 WP:CE01501 CE01501 C18D1.1.2 C18D1.1.3 C18D1.1.4 die-1	ZF - C2H2 - 3 fingers
AB_C12	WBGene00004144	pqn-60	R11G11.7	11-A8	F10B5.3	F10B5.3cleanyeast	WBGene00008640	F10B5.3	WBGene00008640 F10B5.3 WP:CE01545 CE01545	ZF - C2H2 - 4 fingers
AB_C12	WBGene00004144	pqn-60	R11G11.7	9-H11	JC8.6	lin-54withintron5	WBGene00003037	lin-54	WBGene00003037 JC8.6 JC8.6a WP:CE17989 CE17989 JC8.6b WP:CE17990 CE17990 lin-54	TESMIN x2
AB_C12	WBGene00004144	pqn-60	R11G11.7	6-H3	T05C12.6	T05C12.6abc	WBGene00003241	mig-5	WBGene00003241 T05C12.6 T05C12.6a WP:CE02318 CE02318 T05C12.6b WP:CE25100 CE25100 T05C12.6c T05C12.6c.1 WP:CE28076 CE28076 T05C12.6c.2 mig-5	WH
AB_C12	WBGene00004144	pqn-60	R11G11.7	9-G7	F40F8.7	F40F8.7	WBGene00004096	pqm-1	WBGene00004096 F40F8.7 F40F8.7.1 WP:CE05846 CE05846 F40F8.7.2 pqm-1 pqm-132 CePqM132	ZF - C2H2 - 3 fingers
AB_C12	WBGene00004144	pqn-60	R11G11.7	9-G2	T07C4.2	T07C4.2	WBGene00006545	tbx-8	WBGene00006545 T07C4.2 WP:CE36891 CE36891 tbx-8	T-box
AB_C12	WBGene00004144	pqn-60	R11G11.7	4-C10	W06H12.1	W06H12.1	WBGene00012317	ztf-6	WBGene00012317 W06H12.1 WP:CE25145 CE25145 ztf-6	ZF - C2H2 - 2 fingers
RI3_C12	WBGene00004282	rab-30	Y45F3A.2	6-G6	C18D1.1	C18D1.1	WBGene00000995	die-1	WBGene00000995 C18D1.1 C18D1.1.1 WP:CE01501 CE01501 C18D1.1.2 C18D1.1.3 C18D1.1.4 die-1	ZF - C2H2 - 3 fingers
RI3_C121	WBGene00004282	rab-30	Y45F3A.2	5-G11	F56F11.3	F56F11.3	WBGene00018990	klf-1	WBGene00018990 F56F11.3 F56F11.3.1 WP:CE11280 CE11280 F56F11.3.2 klf-1	ZF - C2H2 - 3 fingers
RI3_C121	WBGene00004282	rab-30	Y45F3A.2	7-C2	F53F8.1	F53F8.1	WBGene00009998	klf-2	WBGene00009998 F53F8.1 WP:CE44073 CE44073 klf-2	ZF - C2H2 - 3 fingers
RI3_C121	WBGene00004282	rab-30	Y45F3A.2	2-C2	F54H5.4	F54H5.4a	WBGene00003480	mua-1	WBGene00003480 F54H5.4 F54H5.4a WP:CE01967 CE01967 F54H5.4b WP:CE37379 CE37379 klf-3 mua-1	ZF - C2H2 - 3 fingers
RI3_C12	WBGene00004282	rab-30	Y45F3A.2	8-F6	C17A2.8	C17A2.8	WBGene00003662	nhr-72	WBGene00003662 C17A2.8 WP:CE34695 CE34695 nhr-72	ZF - NHR
RI3_C121	WBGene00004282	rab-30	Y45F3A.2	4-A1	Y40B1A.4	Y40B1A.4	WBGene00012735	sptf-3	WBGene00012735 Y40B1A.4 WP:CE42686 CE42686 sptf-3	ZF - C2H2 - 3 fingers
RI3_C121	WBGene00004282	rab-30	Y45F3A.2	9-G2	T07C4.2	T07C4.2	WBGene00006545	tbx-8	WBGene00006545 T07C4.2 WP:CE36891 CE36891 tbx-8	T-box
RI3_C12	WBGene00004282	rab-30	Y45F3A.2	3-B12	ZC204.12	ZC204.12	WBGene00022562	ZC204.12	WBGene00022562 ZC204.12 ZC204.12.1 WP:CE15106 CE15106 ZC204.12.2	NOVEL
AB_D07	WBGene00004857	sma-3	R13F6.9	6-G6	C18D1.1	C18D1.1	WBGene00000995	die-1	WBGene00000995 C18D1.1 C18D1.1.1 WP:CE01501 CE01501 C18D1.1.2 C18D1.1.3 C18D1.1.4 die-1	ZF - C2H2 - 3 fingers
AB_D07	WBGene00004857	sma-3	R13F6.9	3-F7	C27C12.6	C27C12.6	WBGene00007776	dmd-4	WBGene00007776 C27C12.6 WP:CE23560 CE23560 dmd-4 tag-248	ZF - DM
AB_D07	WBGene00004857	sma-3	R13F6.9	1-B7	F54A5.1	F54A5.1	WBGene00018786	hmbx-1	WBGene00018786 F54A5.1 WP:CE20859 CE20859 hmbx-1	HD - HNF
AB_D07	WBGene00004857	sma-3	R13F6.9	4-G7	F44E7.8	F44E7.8	WBGene00018430	nhr-142	WBGene00018430 F44E7.8 WP:CE35972 CE35972 nhr-142	ZF - NHR
AB_D07	WBGene00004857	sma-3	R13F6.9	1-H9	F40H6.4	F40H6.4	WBGene00006547	tbx-11	WBGene00006547 F40H6.4 WP:CE01281 CE01281 tbx-11	T-box
AB_D07	WBGene00004857	sma-3	R13F6.9	2-D2	Y51H4A.4	Y51H4A.4	WBGene00013100	Y51H4A.4	WBGene00013100 Y51H4A.4 WP:CE22330 CE22330	bZIP
RI1_D09	WBGene00004932	sod-3	C08A9.1	6-G6	C18D1.1	C18D1.1	WBGene00000995	die-1	WBGene00000995 C18D1.1 C18D1.1.1 WP:CE01501 CE01501 C18D1.1.2 C18D1.1.3 C18D1.1.4 die-1	ZF - C2H2 - 3 fingers
RI1_D09	WBGene00004932	sod-3	C08A9.1	9-H11	JC8.6	lin-54withintron5	WBGene00003037	lin-54	WBGene00003037 JC8.6 JC8.6a WP:CE17989 CE17989 JC8.6b WP:CE17990 CE17990 lin-54	TESMIN x2
RI1_D09	WBGene00004932	sod-3	C08A9.1	3-G4	C39E6.4	C39E6.4	WBGene00003377	mls-2	WBGene00003377 C39E6.4 WP:CE30891 CE30891 mls-2	HD - NK
RI1_D09	WBGene00004932	sod-3	C08A9.1	3-B12	ZC204.12	ZC204.12	WBGene00022562	ZC204.12	WBGene00022562 ZC204.12 ZC204.12.1 WP:CE15106 CE15106 ZC204.12.2	NOVEL
RI1_D09	WBGene00004932	sod-3	C08A9.1	6-C10	ZC395.8	ZC395.8	WBGene00022598	ztf-8	WBGene00022598 ZC395.8 ZC395.8.1 WP:CE33011 CE33011 ZC395.8.2 ztf-8	ZF - C2H2 - 3 fingers
RI3_C11	WBGene00005030	sra-4	AH6.8	3-D8	K06A1.1	K06A1.1	WBGene00019424	aptf-1	WBGene00019424 K06A1.1 WP:CE35990 CE35990 aptf-1	AP-2
RI2_D07	WBGene00005101	srd-23	Y40H7A.5	3-G6	F49H12.1	F49H12.1a	WBGene00003087	lsy-2	WBGene00003087 F49H12.1 F49H12.1a WP:CE28437 CE28437 F49H12.1b F49H12.1b.1 WP:CE38521 CE38521 F49H12.1b.2 lsy-2	ZF - C2H2 - 5 fingers
RI2_D07	WBGene00005101	srd-23	Y40H7A.5	11-B5	C11G6.4	nhr-28acleanyeast	WBGene00003624	nhr-28	WBGene00003624 C11G6.4 C11G6.4a WP:CE27061 CE27061 C11G6.4b C11G6.4b.1 WP:CE37954 CE37954 C11G6.4b.2 C11G6.4b.3 nhr-28	ZF - NHR
RI2_D07	WBGene00005101	srd-23	Y40H7A.5	3-C6	Y51A2D.17	Y51A2D.17	WBGene00003660	nhr-70	WBGene00003660 Y51A2D.17 WP:CE22324 CE22324 nhr-70	ZF - NHR
RI2_D07	WBGene00005101	srd-23	Y40H7A.5	6-A11	Y40B10A.8	Y40B10A.8	WBGene00003676	nhr-86	WBGene00003676 Y40B10A.8 Y40B10A.8.1 WP:CE31110 CE31110 Y40B10A.8.2 nhr-86	ZF - NHR
RI2_D07	WBGene00005101	srd-23	Y40H7A.5	3-G5	ZK867.1	ZK867.1atrunccd	WBGene00044068	syd-9	WBGene00044068 ZK867.1 ZK867.1a WP:CE29652 CE29652 ZK867.1b WP:CE28198 CE28198 ZK867.1c WP:CE35819 CE35819 ZK867.1d WP:CE29653 CE29653 syd-9 tag-239 ztf-10	ZF - C2H2 - 4 fingers
RI3_B01	WBGene00005744	ops-1	T13A10.13	7-G5	T07C4.6	T07C4.6	WBGene00006546	tbx-9	WBGene00006546 T07C4.6 T07C4.6.1 WP:CE36892 CE36892 T07C4.6.2 tbx-9	T-box
RI4_B05	WBGene00006217	str-173	Y17G9A.1	6-A4	ZK1290.4	ZK1290.4ac	WBGene00003592	nfi-1	WBGene00003592 ZK1290.4 ZK1290.4a WP:CE37597 CE37597 ZK1290.4b ZK1290.4b.1 WP:CE38016 CE38016 ZK1290.4b.2 ZK1290.4c WP:CE38017 CE38017 nfi-1 gei-21	MH1
RI4_B05	WBGene00006217	str-173	Y17G9A.1	5-D1	T18D3.2	T18D3.2	WBGene00003854	odr-7	WBGene00003854 T18D3.2 WP:CE03663 CE03663 odr-7	ZF - NHR
RI4_B05	WBGene00006217	str-173	Y17G9A.1	2-A10	Y75B8A.1	Y75B8A.1	WBGene00004024	php-3	WBGene00004024 Y75B8A.1 WP:CE28148 CE28148 php-3	HD - HOX
RI4_B05	WBGene00006217	str-173	Y17G9A.1	10-H5	F15C11.1	sem-4clean	WBGene00004773	sem-4	WBGene00004773 F15C11.1 F15C11.1.1 WP:CE17673 CE17673 F15C11.1.2 sem-4	ZF - C2H2 - 7 fingers
RI2_C09	WBGene00006531	tba-5	F16D3.1	9-E1	F16H11.4	F16H11.4	WBGene00000428	ceh-1	WBGene00000428 F16H11.4 F16H11.4.1 WP:CE04399 CE04399 F16H11.4.2 ceh-1	HD
RI2_C09	WBGene00006531	tba-5	F16D3.1	5-C11	W03A3.1	W03A3.1	WBGene00000435	ceh-10	WBGene00000435 W03A3.1 WP:CE07563 CE07563 ceh-10 mig-11	HD - PRD
RI2_C09	WBGene00006531	tba-5	F16D3.1	8-F8	ZK265.4	ZK265.4	WBGene00000433	ceh-8	WBGene00000433 ZK265.4 WP:CE38130 CE38130 ceh-8	HD - PRD - 2 domains
RI2_C09	WBGene00006531	tba-5	F16D3.1	2-D9	C07H6.7	C07H6.7	WBGene00003024	lin-39	WBGene00003024 C07H6.7 C07H6.7.1 WP:CE03975 CE03975 C07H6.7.2 lin-39 ceh-15	HD - HOX
RI2_C09	WBGene00006531	tba-5	F16D3.1	8-H7	F58E6.10	F58E6.10high	WBGene00006778	unc-42	WBGene00006778 F58E6.10 WP:CE39164 CE39164 unc-42	HD - PRD
RI2_C09	WBGene00006531	tba-5	F16D3.1	11-A1	R07B1.1	vab-15cleanyeast	WBGene00006881	vab-15	WBGene00006881 R07B1.1 WP:CE01626 CE01626 vab-15	HD - NK
RI2_D06	WBGene00006606	tra-3	LLC1.1	10-D9	C34D1.1	C34D1.1=F57B1.7	WBGene00007929	C34D1.1	WBGene00007929 C34D1.1 WP:CE42284 CE42284	ZF - DM
RI2_D06	WBGene00006606	tra-3	LLC1.1	9-C3	Y43F8C.10	Y43F8C.10	WBGene00012832	dmd-3	WBGene00012832 Y43F8C.10 Y43F8C.10a WP:CE39835 CE39835 Y43F8C.10b WP:CE44151 CE44151 dmd-3	ZF - DM
RI2_D06	WBGene00006606	tra-3	LLC1.1	1-G3	F10C1.5	F10C1.5	WBGene00017326	dmd-5	WBGene00017326 F10C1.5 WP:CE29753 CE29753 dmd-5	ZF - DM
RI2_D06	WBGene00006606	tra-3	LLC1.1	9-H11	JC8.6	lin-54withintron5	WBGene00003037	lin-54	WBGene00003037 JC8.6 JC8.6a WP:CE17989 CE17989 JC8.6b WP:CE17990 CE17990 lin-54	TESMIN x2
RI2_D06	WBGene00006606	tra-3	LLC1.1	1-H9	F40H6.4	F40H6.4	WBGene00006547	tbx-11	WBGene00006547 F40H6.4 WP:CE01281 CE01281 tbx-11	T-box
RI2_D06	WBGene00006606	tra-3	LLC1.1	9-A5	Y47D3A.12	Y47D3A.12	WBGene00006556	tbx-37	WBGene00006556 Y47D3A.12 Y47D3A.12.1 WP:CE44340 CE44340 Y47D3A.12.2 tbx-37	T-box
RI2_D06	WBGene00006606	tra-3	LLC1.1	1-G12	C24H11.3	C24H11.3	WBGene00006557	tbx-38	WBGene00006557 C24H11.3 WP:CE18526 CE18526 tbx-38	T-box
RI2_D06	WBGene00006606	tra-3	LLC1.1	10-A6	T07C4.2	T07C4.2cDNA	WBGene00006545	tbx-8	WBGene00006545 T07C4.2 WP:CE36891 CE36891 tbx-8	T-box
RI2_D06	WBGene00006606	tra-3	LLC1.1	9-G2	T07C4.2	T07C4.2	WBGene00006545	tbx-8	WBGene00006545 T07C4.2 WP:CE36891 CE36891 tbx-8	T-box
RI2_D06	WBGene00006606	tra-3	LLC1.1	7-G5	T07C4.6	T07C4.6	WBGene00006546	tbx-9	WBGene00006546 T07C4.6 T07C4.6.1 WP:CE36892 CE36892 T07C4.6.2 tbx-9	T-box
RI2_C06	WBGene00006824	unc-95	Y105E8A.6	5-D2	C37E2.5	C37E2.5	WBGene00000458	ceh-37	WBGene00000458 C37E2.5 WP:CE08624 CE08624 ceh-37	HD - PRD
AB_D01	WBGene00006853	unc-130	C47G2.2	5-D1	T18D3.2	T18D3.2	WBGene00003854	odr-7	WBGene00003854 T18D3.2 WP:CE03663 CE03663 odr-7	ZF - NHR
AB_D01	WBGene00006853	unc-130	C47G2.2	3-G5	ZK867.1	ZK867.1atrunccd	WBGene00044068	syd-9	WBGene00044068 ZK867.1 ZK867.1a WP:CE29652 CE29652 ZK867.1b WP:CE28198 CE28198 ZK867.1c WP:CE35819 CE35819 ZK867.1d WP:CE29653 CE29653 syd-9 tag-239 ztf-10	ZF - C2H2 - 4 fingers
AB_D01	WBGene00006853	unc-130	C47G2.2	9-A1	R06C7.9	R06C7.9	WBGene00011066	ztf-15	WBGene00011066 R06C7.9 R06C7.9a R06C7.9a.1 WP:CE32477 CE32477 R06C7.9a.2 R06C7.9b WP:CE42219 CE42219 ztf-15	ZF - C2H2 - 5 fingers
AB_D03	WBGene00006970	zag-1	F28F9.1	3-D8	K06A1.1	K06A1.1	WBGene00019424	aptf-1	WBGene00019424 K06A1.1 WP:CE35990 CE35990 aptf-1	AP-2
AB_D03	WBGene00006970	zag-1	F28F9.1	7-C2	F53F8.1	F53F8.1	WBGene00009998	klf-2	WBGene00009998 F53F8.1 WP:CE44073 CE44073 klf-2	ZF - C2H2 - 3 fingers
AB_D03	WBGene00006970	zag-1	F28F9.1	10-A8	F18A1.2	F18A1.2cDNA	WBGene00003012	lin-26	WBGene00003012 F18A1.2 F18A1.2.1 WP:CE27972 CE27972 F18A1.2.2 F18A1.2.3 lin-26	ZF - C2H2 - 1 finger
AB_D03	WBGene00006970	zag-1	F28F9.1	9-D1	F18A1.2	F18A1.2	WBGene00003012	lin-26	WBGene00003012 F18A1.2 F18A1.2.1 WP:CE27972 CE27972 F18A1.2.2 F18A1.2.3 lin-26	ZF - C2H2 - 1 finger
AB_D03	WBGene00006970	zag-1	F28F9.1	9-G3	F18A1.2	F18A1.2+3'UTR	WBGene00003012	lin-26	WBGene00003012 F18A1.2 F18A1.2.1 WP:CE27972 CE27972 F18A1.2.2 F18A1.2.3 lin-26	ZF - C2H2 - 1 finger
AB_D03	WBGene00006970	zag-1	F28F9.1	4-D11	C47C12.3	C47C12.3b	WBGene00004335	ref-2	WBGene00004335 C47C12.3 C47C12.3a C47C12.3a.1 WP:CE33037 CE33037 C47C12.3a.2 C47C12.3b WP:CE35437 CE35437 ref-2	ZF - C2H2 - 3 fingers
AB_D03	WBGene00006970	zag-1	F28F9.1	9-A5	Y47D3A.12	Y47D3A.12	WBGene00006556	tbx-37	WBGene00006556 Y47D3A.12 Y47D3A.12.1 WP:CE44340 CE44340 Y47D3A.12.2 tbx-37	T-box
AB_D03	WBGene00006970	zag-1	F28F9.1	10-H9	F28F9.1	zag-1clean	WBGene00006970	zag-1	WBGene00006970 F28F9.1 WP:CE34546 CE34546 zag-1	ZF - C2H2 - 4 fingers, HD - ZFHD
RI1_C01	WBGene00007217	C01A2.5	C01A2.5	11-B6	T26C11.6	ceh-21cleanyeast	WBGene00000444	ceh-21	WBGene00000444 T26C11.6 WP:CE29823 CE29823 ceh-21	HD - CUT
RI1_C01	WBGene00007217	C01A2.5	C01A2.5	1-G4	F22D3.1	F22D3.1ab	WBGene00000459	ceh-38	WBGene00000459 F22D3.1 F22D3.1a WP:CE27137 CE27137 F22D3.1b WP:CE29772 CE29772 ceh-38	HD - CUT
RI1_C01	WBGene00007217	C01A2.5	C01A2.5	11-B1	T26C11.7	ceh-39cleanyeast	WBGene00000460	ceh-39	WBGene00000460 T26C11.7 WP:CE05026 CE05026 ceh-39	HD - CUT
RI1_C01	WBGene00007217	C01A2.5	C01A2.5	5-B4	C17H12.9	C17H12.9	WBGene00015934	ceh-48	WBGene00015934 C17H12.9 C17H12.9.1 WP:CE16869 CE16869 C17H12.9.2 ceh-48	HD - CUT
RI1_C01	WBGene00007217	C01A2.5	C01A2.5	10-A6	T07C4.2	T07C4.2cDNA	WBGene00006545	tbx-8	WBGene00006545 T07C4.2 WP:CE36891 CE36891 tbx-8	T-box
RI1_C01	WBGene00007217	C01A2.5	C01A2.5	7-G5	T07C4.6	T07C4.6	WBGene00006546	tbx-9	WBGene00006546 T07C4.6 T07C4.6.1 WP:CE36892 CE36892 T07C4.6.2 tbx-9	T-box
RI1_D071	WBGene00007301	C04F12.7	C04F12.7	10-D9	C34D1.1	C34D1.1=F57B1.7	WBGene00007929	C34D1.1	WBGene00007929 C34D1.1 WP:CE42284 CE42284	ZF - DM
RI1_D07	WBGene00007301	C04F12.7	C04F12.7	9-C3	Y43F8C.10	Y43F8C.10	WBGene00012832	dmd-3	WBGene00012832 Y43F8C.10 Y43F8C.10a WP:CE39835 CE39835 Y43F8C.10b WP:CE44151 CE44151 dmd-3	ZF - DM
RI1_D071	WBGene00007301	C04F12.7	C04F12.7	9-E4	K01B6.1	K01B6.1	WBGene00010453	fozi-1	WBGene00010453 K01B6.1 WP:CE00238 CE00238 fozi-1	ZF - C2H2 - 1 finger
RI1_D071	WBGene00007301	C04F12.7	C04F12.7	6-H3	T05C12.6	T05C12.6abc	WBGene00003241	mig-5	WBGene00003241 T05C12.6 T05C12.6a WP:CE02318 CE02318 T05C12.6b WP:CE25100 CE25100 T05C12.6c T05C12.6c.1 WP:CE28076 CE28076 T05C12.6c.2 mig-5	WH
RI1_D07	WBGene00007301	C04F12.7	C04F12.7	3-G7	R09G11.2	R09G11.2ac	WBGene00003600	nhr-1	WBGene00003600 R09G11.2 R09G11.2a R09G11.2a.1 WP:CE34353 CE34353 R09G11.2a.2 R09G11.2c WP:CE33812 CE33812 R09G11.2d WP:CE34355 CE34355 nhr-1 crf-1	ZF - NHR
RI1_D071	WBGene00007301	C04F12.7	C04F12.7	1-G7	B0280.8	B0280.8	WBGene00003609	nhr-10	WBGene00003609 B0280.8 B0280.8.1 WP:CE00815 CE00815 B0280.8.2 nhr-10	ZF - NHR
RI1_D07	WBGene00007301	C04F12.7	C04F12.7	5-A10	K10C3.6	K10C3.6ab	WBGene00003639	nhr-49	WBGene00003639 K10C3.6 K10C3.6a WP:CE12084 CE12084 K10C3.6b K10C3.6b.1 WP:CE28943 CE28943 K10C3.6b.2 K10C3.6c K10C3.6c.1 WP:CE32693 CE32693 K10C3.6c.2 K10C3.6d WP:CE32694 CE32694 nhr-49	ZF - NHR
RI1_D071	WBGene00007301	C04F12.7	C04F12.7	5-A10	K10C3.6	K10C3.6ab	WBGene00003639	nhr-49	WBGene00003639 K10C3.6 K10C3.6a WP:CE12084 CE12084 K10C3.6b K10C3.6b.1 WP:CE28943 CE28943 K10C3.6b.2 K10C3.6c K10C3.6c.1 WP:CE32693 CE32693 K10C3.6c.2 K10C3.6d WP:CE32694 CE32694 nhr-49	ZF - NHR
RI1_D07	WBGene00007301	C04F12.7	C04F12.7	10-H10	Y73F8A.21	nhr-5clean	WBGene00003604	nhr-5	WBGene00003604 Y73F8A.21 WP:CE22993 CE22993 nhr-5	ZF - NHR
RI1_D07	WBGene00007301	C04F12.7	C04F12.7	5-B9	Y15E3A.1	Y15E3A.1a	WBGene00003681	nhr-91	WBGene00003681 Y15E3A.1 Y15E3A.1a Y15E3A.1a.1 WP:CE27779 CE27779 Y15E3A.1a.2 Y15E3A.1a.3 Y15E3A.1b Y15E3A.1b.1 WP:CE38001 CE38001 Y15E3A.1b.2 Y15E3A.1b.3 Y15E3A.1b.4 Y15E3A.1b.5 nhr-91	ZF - NHR
RI1_D071	WBGene00007301	C04F12.7	C04F12.7	5-B9	Y15E3A.1	Y15E3A.1a	WBGene00003681	nhr-91	WBGene00003681 Y15E3A.1 Y15E3A.1a Y15E3A.1a.1 WP:CE27779 CE27779 Y15E3A.1a.2 Y15E3A.1a.3 Y15E3A.1b Y15E3A.1b.1 WP:CE38001 CE38001 Y15E3A.1b.2 Y15E3A.1b.3 Y15E3A.1b.4 Y15E3A.1b.5 nhr-91	ZF - NHR
RI1_D07	WBGene00007301	C04F12.7	C04F12.7	4-C3	F25H8.6	F25H8.6	WBGene00009133	zbed-6	WBGene00009133 F25H8.6 WP:CE05731 CE05731 bed-3 zbed-6	ZF - BED
RI1_D07	WBGene00007301	C04F12.7	C04F12.7	3-B12	ZC204.12	ZC204.12	WBGene00022562	ZC204.12	WBGene00022562 ZC204.12 ZC204.12.1 WP:CE15106 CE15106 ZC204.12.2	NOVEL
RI1_D071	WBGene00007301	C04F12.7	C04F12.7	3-B12	ZC204.12	ZC204.12	WBGene00022562	ZC204.12	WBGene00022562 ZC204.12 ZC204.12.1 WP:CE15106 CE15106 ZC204.12.2	NOVEL
RI1_D07	WBGene00007301	C04F12.7	C04F12.7	1-F8	F13G3.1	F13G3.1	WBGene00008762	ztf-2	WBGene00008762 F13G3.1 WP:CE05613 CE05613 ztf-2	ZF - C2H2 - 3 fingers
RI4_B03	WBGene00007529	C11H1.3	C11H1.3	5-D1	T18D3.2	T18D3.2	WBGene00003854	odr-7	WBGene00003854 T18D3.2 WP:CE03663 CE03663 odr-7	ZF - NHR
RI4_B03	WBGene00007529	C11H1.3	C11H1.3	3-B12	ZC204.12	ZC204.12	WBGene00022562	ZC204.12	WBGene00022562 ZC204.12 ZC204.12.1 WP:CE15106 CE15106 ZC204.12.2	NOVEL
RI4_B03	WBGene00007529	C11H1.3	C11H1.3	1-F6	F54F2.5	F54F2.5a	WBGene00018833	ztf-1	WBGene00018833 F54F2.5 F54F2.5a WP:CE25004 CE25004 F54F2.5b WP:CE32435 CE32435 ztf-1	ZF - C2H2 - 4 fingers
AB_A05	WBGene00008195	C49C3.5	C49C3.5	9-G2	T07C4.2	T07C4.2	WBGene00006545	tbx-8	WBGene00006545 T07C4.2 WP:CE36891 CE36891 tbx-8	T-box
RI2_D11	WBGene00008355	fbxa-141	D1025.3	10-D9	C34D1.1	C34D1.1=F57B1.7	WBGene00007929	C34D1.1	WBGene00007929 C34D1.1 WP:CE42284 CE42284	ZF - DM
RI2_D11	WBGene00008355	fbxa-141	D1025.3	9-C3	Y43F8C.10	Y43F8C.10	WBGene00012832	dmd-3	WBGene00012832 Y43F8C.10 Y43F8C.10a WP:CE39835 CE39835 Y43F8C.10b WP:CE44151 CE44151 dmd-3	ZF - DM
RI2_D11	WBGene00008355	fbxa-141	D1025.3	1-G3	F10C1.5	F10C1.5	WBGene00017326	dmd-5	WBGene00017326 F10C1.5 WP:CE29753 CE29753 dmd-5	ZF - DM
RI2_D11	WBGene00008355	fbxa-141	D1025.3	9-H11	JC8.6	lin-54withintron5	WBGene00003037	lin-54	WBGene00003037 JC8.6 JC8.6a WP:CE17989 CE17989 JC8.6b WP:CE17990 CE17990 lin-54	TESMIN x2
RI2_D11	WBGene00008355	fbxa-141	D1025.3	3-A8	F40E10.2	F40E10.2	WBGene00004950	sox-3	WBGene00004950 F40E10.2 WP:CE05838 CE05838 sox-3	HMG box
RI2_D11	WBGene00008355	fbxa-141	D1025.3	5-C5	C47G2.2	C47G2.2	WBGene00006853	unc-130	WBGene00006853 C47G2.2 WP:CE02166 CE02166 unc-130	WH - Fork Head
RI2_D11	WBGene00008355	fbxa-141	D1025.3	3-B12	ZC204.12	ZC204.12	WBGene00022562	ZC204.12	WBGene00022562 ZC204.12 ZC204.12.1 WP:CE15106 CE15106 ZC204.12.2	NOVEL
RI3_C07	WBGene00008499	cyp-37A1	F01D5.9	3-F4	F26A10.2	F26A10.2	WBGene00017814	F26A10.2	WBGene00017814 F26A10.2 WP:CE02692 CE02692	ZF - C2H2 - 3 fingers
RI3_C07	WBGene00008499	cyp-37A1	F01D5.9	9-H11	JC8.6	lin-54withintron5	WBGene00003037	lin-54	WBGene00003037 JC8.6 JC8.6a WP:CE17989 CE17989 JC8.6b WP:CE17990 CE17990 lin-54	TESMIN x2
RI3_C07	WBGene00008499	cyp-37A1	F01D5.9	6-H3	T05C12.6	T05C12.6abc	WBGene00003241	mig-5	WBGene00003241 T05C12.6 T05C12.6a WP:CE02318 CE02318 T05C12.6b WP:CE25100 CE25100 T05C12.6c T05C12.6c.1 WP:CE28076 CE28076 T05C12.6c.2 mig-5	WH
RI3_C07	WBGene00008499	cyp-37A1	F01D5.9	8-F6	C17A2.8	C17A2.8	WBGene00003662	nhr-72	WBGene00003662 C17A2.8 WP:CE34695 CE34695 nhr-72	ZF - NHR
RI3_C07	WBGene00008499	cyp-37A1	F01D5.9	3-B12	ZC204.12	ZC204.12	WBGene00022562	ZC204.12	WBGene00022562 ZC204.12 ZC204.12.1 WP:CE15106 CE15106 ZC204.12.2	NOVEL
RI1_D08	WBGene00008591	F08H9.3	F08H9.3	6-E11	T12C9.1	T12C9.1	WBGene00020460	nhr-273	WBGene00020460 T12C9.1 WP:CE26822 CE26822 nhr-273	ZF - NHR
RI1_D081	WBGene00008591	F08H9.3	F08H9.3	6-E11	T12C9.1	T12C9.1	WBGene00020460	nhr-273	WBGene00020460 T12C9.1 WP:CE26822 CE26822 nhr-273	ZF - NHR
RI1_D081	WBGene00008591	F08H9.3	F08H9.3	5-D1	T18D3.2	T18D3.2	WBGene00003854	odr-7	WBGene00003854 T18D3.2 WP:CE03663 CE03663 odr-7	ZF - NHR
RI1_D081	WBGene00008591	F08H9.3	F08H9.3	9-A5	Y47D3A.12	Y47D3A.12	WBGene00006556	tbx-37	WBGene00006556 Y47D3A.12 Y47D3A.12.1 WP:CE44340 CE44340 Y47D3A.12.2 tbx-37	T-box
RI1_D081	WBGene00008591	F08H9.3	F08H9.3	9-G2	T07C4.2	T07C4.2	WBGene00006545	tbx-8	WBGene00006545 T07C4.2 WP:CE36891 CE36891 tbx-8	T-box
RI1_D081	WBGene00008591	F08H9.3	F08H9.3	1-F6	F54F2.5	F54F2.5a	WBGene00018833	ztf-1	WBGene00018833 F54F2.5 F54F2.5a WP:CE25004 CE25004 F54F2.5b WP:CE32435 CE32435 ztf-1	ZF - C2H2 - 4 fingers
AB_A06	WBGene00008628	ttr-21	F09F3.6	6-G6	C18D1.1	C18D1.1	WBGene00000995	die-1	WBGene00000995 C18D1.1 C18D1.1.1 WP:CE01501 CE01501 C18D1.1.2 C18D1.1.3 C18D1.1.4 die-1	ZF - C2H2 - 3 fingers
AB_A06	WBGene00008628	ttr-21	F09F3.6	9-G2	T07C4.2	T07C4.2	WBGene00006545	tbx-8	WBGene00006545 T07C4.2 WP:CE36891 CE36891 tbx-8	T-box
RI1_B11	WBGene00008648	F10D11.2	F10D11.2	1-G4	F22D3.1	F22D3.1ab	WBGene00000459	ceh-38	WBGene00000459 F22D3.1 F22D3.1a WP:CE27137 CE27137 F22D3.1b WP:CE29772 CE29772 ceh-38	HD - CUT
RI4_A06	WBGene00009005	F21C3.6	F21C3.6	5-E5	Y11D7A.12	Y11D7A.12ab	WBGene00012435	flh-1	WBGene00012435 Y11D7A.12 Y11D7A.12a WP:CE35915 CE35915 Y11D7A.12b WP:CE41463 CE41463 Y11D7A.12c Y11D7A.12c.1 WP:CE20195 CE20195 Y11D7A.12c.2 flh-1	ZF - FLYWCH
RI4_A061	WBGene00009005	F21C3.6	F21C3.6	10-C4	Y11D7A.12	flh-1short	WBGene00012435	flh-1	WBGene00012435 Y11D7A.12 Y11D7A.12a WP:CE35915 CE35915 Y11D7A.12b WP:CE41463 CE41463 Y11D7A.12c Y11D7A.12c.1 WP:CE20195 CE20195 Y11D7A.12c.2 flh-1	ZF - FLYWCH
RI4_A061	WBGene00009005	F21C3.6	F21C3.6	10-C5	Y11D7A.12	flh-1long	WBGene00012435	flh-1	WBGene00012435 Y11D7A.12 Y11D7A.12a WP:CE35915 CE35915 Y11D7A.12b WP:CE41463 CE41463 Y11D7A.12c Y11D7A.12c.1 WP:CE20195 CE20195 Y11D7A.12c.2 flh-1	ZF - FLYWCH
RI4_A06	WBGene00009005	F21C3.6	F21C3.6	8-G10	T14F9.4	T14F9.4a	WBGene00003968	peb-1	WBGene00003968 T14F9.4 T14F9.4a WP:CE07500 CE07500 T14F9.4b WP:CE34372 CE34372 peb-1	ZF - FLYWCH
RI4_A061	WBGene00009005	F21C3.6	F21C3.6	8-G10	T14F9.4	T14F9.4a	WBGene00003968	peb-1	WBGene00003968 T14F9.4 T14F9.4a WP:CE07500 CE07500 T14F9.4b WP:CE34372 CE34372 peb-1	ZF - FLYWCH
RI4_C2	WBGene00009291	clec-264	F31D4.4	9-E1	F16H11.4	F16H11.4	WBGene00000428	ceh-1	WBGene00000428 F16H11.4 F16H11.4.1 WP:CE04399 CE04399 F16H11.4.2 ceh-1	HD
RI4_C02	WBGene00009291	clec-264	F31D4.4	9-G9	ZK993.1	ZK993.1	WBGene00022837	ceh-45	WBGene00022837 ZK993.1 WP:CE23489 CE23489 ceh-45	HD - PRD
RI4_C2	WBGene00009291	clec-264	F31D4.4	5-D7	B0412.1	B0412.1atrunc	WBGene00000895	dac-1	WBGene00000895 B0412.1 B0412.1a WP:CE26848 CE26848 B0412.1b WP:CE33550 CE33550 dac-1 ski-1	WH - DAC
RI4_C02	WBGene00009291	clec-264	F31D4.4	6-G6	C18D1.1	C18D1.1	WBGene00000995	die-1	WBGene00000995 C18D1.1 C18D1.1.1 WP:CE01501 CE01501 C18D1.1.2 C18D1.1.3 C18D1.1.4 die-1	ZF - C2H2 - 3 fingers
RI4_C2	WBGene00009291	clec-264	F31D4.4	6-G6	C18D1.1	C18D1.1	WBGene00000995	die-1	WBGene00000995 C18D1.1 C18D1.1.1 WP:CE01501 CE01501 C18D1.1.2 C18D1.1.3 C18D1.1.4 die-1	ZF - C2H2 - 3 fingers
RI4_C02	WBGene00009291	clec-264	F31D4.4	3-F7	C27C12.6	C27C12.6	WBGene00007776	dmd-4	WBGene00007776 C27C12.6 WP:CE23560 CE23560 dmd-4 tag-248	ZF - DM
RI4_C2	WBGene00009291	clec-264	F31D4.4	3-F7	C27C12.6	C27C12.6	WBGene00007776	dmd-4	WBGene00007776 C27C12.6 WP:CE23560 CE23560 dmd-4 tag-248	ZF - DM
RI4_C02	WBGene00009291	clec-264	F31D4.4	1-G3	F10C1.5	F10C1.5	WBGene00017326	dmd-5	WBGene00017326 F10C1.5 WP:CE29753 CE29753 dmd-5	ZF - DM
RI4_C2	WBGene00009291	clec-264	F31D4.4	1-G3	F10C1.5	F10C1.5	WBGene00017326	dmd-5	WBGene00017326 F10C1.5 WP:CE29753 CE29753 dmd-5	ZF - DM
RI4_C2	WBGene00009291	clec-264	F31D4.4	11-A8	F10B5.3	F10B5.3cleanyeast	WBGene00008640	F10B5.3	WBGene00008640 F10B5.3 WP:CE01545 CE01545	ZF - C2H2 - 4 fingers
RI4_C2	WBGene00009291	clec-264	F31D4.4	1-B1	F23F12.9	F23F12.9a	WBGene00017755	F23F12.9	WBGene00017755 F23F12.9 F23F12.9a WP:CE01256 CE01256 F23F12.9b WP:CE32389 CE32389	bZIP
RI4_C2	WBGene00009291	clec-264	F31D4.4	6-A2	C26E6.2	C26E6.2	WBGene00016138	flh-2	WBGene00016138 C26E6.2 WP:CE32143 CE32143 flh-2	ZF - FLYWCH
RI4_C02	WBGene00009291	clec-264	F31D4.4	9-H11	JC8.6	lin-54withintron5	WBGene00003037	lin-54	WBGene00003037 JC8.6 JC8.6a WP:CE17989 CE17989 JC8.6b WP:CE17990 CE17990 lin-54	TESMIN x2
RI4_C2	WBGene00009291	clec-264	F31D4.4	9-H11	JC8.6	lin-54withintron5	WBGene00003037	lin-54	WBGene00003037 JC8.6 JC8.6a WP:CE17989 CE17989 JC8.6b WP:CE17990 CE17990 lin-54	TESMIN x2
RI4_C02	WBGene00009291	clec-264	F31D4.4	1-H1	F52F12.4	F52F12.4	WBGene00009937	lsl-1	WBGene00009937 F52F12.4 WP:CE36164 CE36164 lsl-1	ZF - C2H2 - 5 fingers
RI4_C2	WBGene00009291	clec-264	F31D4.4	1-H1	F52F12.4	F52F12.4	WBGene00009937	lsl-1	WBGene00009937 F52F12.4 WP:CE36164 CE36164 lsl-1	ZF - C2H2 - 5 fingers
RI4_C02	WBGene00009291	clec-264	F31D4.4	3-G6	F49H12.1	F49H12.1a	WBGene00003087	lsy-2	WBGene00003087 F49H12.1 F49H12.1a WP:CE28437 CE28437 F49H12.1b F49H12.1b.1 WP:CE38521 CE38521 F49H12.1b.2 lsy-2	ZF - C2H2 - 5 fingers
RI4_C2	WBGene00009291	clec-264	F31D4.4	3-G6	F49H12.1	F49H12.1a	WBGene00003087	lsy-2	WBGene00003087 F49H12.1 F49H12.1a WP:CE28437 CE28437 F49H12.1b F49H12.1b.1 WP:CE38521 CE38521 F49H12.1b.2 lsy-2	ZF - C2H2 - 5 fingers
RI4_C02	WBGene00009291	clec-264	F31D4.4	6-H3	T05C12.6	T05C12.6abc	WBGene00003241	mig-5	WBGene00003241 T05C12.6 T05C12.6a WP:CE02318 CE02318 T05C12.6b WP:CE25100 CE25100 T05C12.6c T05C12.6c.1 WP:CE28076 CE28076 T05C12.6c.2 mig-5	WH
RI4_C2	WBGene00009291	clec-264	F31D4.4	6-H3	T05C12.6	T05C12.6abc	WBGene00003241	mig-5	WBGene00003241 T05C12.6 T05C12.6a WP:CE02318 CE02318 T05C12.6b WP:CE25100 CE25100 T05C12.6c T05C12.6c.1 WP:CE28076 CE28076 T05C12.6c.2 mig-5	WH
RI4_C02	WBGene00009291	clec-264	F31D4.4	3-G4	C39E6.4	C39E6.4	WBGene00003377	mls-2	WBGene00003377 C39E6.4 WP:CE30891 CE30891 mls-2	HD - NK
RI4_C2	WBGene00009291	clec-264	F31D4.4	2-B3	C06G3.1	C06G3.1	WBGene00003695	nhr-105	WBGene00003695 C06G3.1 C06G3.1a C06G3.1a.1 WP:CE34659 CE34659 C06G3.1a.2 C06G3.1b WP:CE37188 CE37188 nhr-105	ZF - NHR
RI4_C02	WBGene00009291	clec-264	F31D4.4	1-H7	F43C1.4	F43C1.4	WBGene00003619	nhr-20	WBGene00003619 F43C1.4 WP:CE28025 CE28025 nhr-20	ZF - NHR
RI4_C2	WBGene00009291	clec-264	F31D4.4	8-F6	C17A2.8	C17A2.8	WBGene00003662	nhr-72	WBGene00003662 C17A2.8 WP:CE34695 CE34695 nhr-72	ZF - NHR
RI4_C02	WBGene00009291	clec-264	F31D4.4	2-B7	F45B8.4	F45B8.4	WBGene00003909	pag-3	WBGene00003909 F45B8.4 WP:CE24977 CE24977 pag-3	ZF - C2H2 - 5 fingers
RI4_C02	WBGene00009291	clec-264	F31D4.4	10-A7	F40F8.7	F40F8.7cDNA	WBGene00004096	pqm-1	WBGene00004096 F40F8.7 F40F8.7.1 WP:CE05846 CE05846 F40F8.7.2 pqm-1 pqm-132 CePqM132	ZF - C2H2 - 3 fingers
RI4_C02	WBGene00009291	clec-264	F31D4.4	9-G7	F40F8.7	F40F8.7	WBGene00004096	pqm-1	WBGene00004096 F40F8.7 F40F8.7.1 WP:CE05846 CE05846 F40F8.7.2 pqm-1 pqm-132 CePqM132	ZF - C2H2 - 3 fingers
RI4_C2	WBGene00009291	clec-264	F31D4.4	9-G7	F40F8.7	F40F8.7	WBGene00004096	pqm-1	WBGene00004096 F40F8.7 F40F8.7.1 WP:CE05846 CE05846 F40F8.7.2 pqm-1 pqm-132 CePqM132	ZF - C2H2 - 3 fingers
RI4_C2	WBGene00009291	clec-264	F31D4.4	7-E8	R06F6.6	R06F6.6	WBGene00011069	R06F6.6	WBGene00011069 R06F6.6 R06F6.6.1 WP:CE01622 CE01622 R06F6.6.2	HD - HOX
RI4_C02	WBGene00009291	clec-264	F31D4.4	3-G5	ZK867.1	ZK867.1atrunccd	WBGene00044068	syd-9	WBGene00044068 ZK867.1 ZK867.1a WP:CE29652 CE29652 ZK867.1b WP:CE28198 CE28198 ZK867.1c WP:CE35819 CE35819 ZK867.1d WP:CE29653 CE29653 syd-9 tag-239 ztf-10	ZF - C2H2 - 4 fingers
RI4_C2	WBGene00009291	clec-264	F31D4.4	11-A1	R07B1.1	vab-15cleanyeast	WBGene00006881	vab-15	WBGene00006881 R07B1.1 WP:CE01626 CE01626 vab-15	HD - NK
RI4_C2	WBGene00009291	clec-264	F31D4.4	5-F12	F14F3.1	vab-3a	WBGene00006870	vab-3	WBGene00006870 F14F3.1 F14F3.1a WP:CE24899 CE24899 F14F3.1b WP:CE28216 CE28216 F14F3.1c WP:CE28217 CE28217 vab-3 lin-20 mab-18 pax-6	HD - PRD, Paired Domain - FULL
RI4_C2	WBGene00009291	clec-264	F31D4.4	2-D2	Y51H4A.4	Y51H4A.4	WBGene00013100	Y51H4A.4	WBGene00013100 Y51H4A.4 WP:CE22330 CE22330	bZIP
RI4_C02	WBGene00009291	clec-264	F31D4.4	10-H7	Y62E10A.14	Y62E10A.14clean	WBGene00013380	Y62E10A.14	WBGene00013380 Y62E10A.14 WP:CE22704 CE22704	NOVEL
RI4_C02	WBGene00009291	clec-264	F31D4.4	3-B12	ZC204.12	ZC204.12	WBGene00022562	ZC204.12	WBGene00022562 ZC204.12 ZC204.12.1 WP:CE15106 CE15106 ZC204.12.2	NOVEL
RI4_C02	WBGene00009291	clec-264	F31D4.4	10-A12	T27B1.2	T27B1.2trunccDNA	WBGene00020848	ztf-19	WBGene00020848 T27B1.2 T27B1.2.1 WP:CE38558 CE38558 T27B1.2.2 ztf-19	ZF - C2H2 - 3 fingers
RI4_C2	WBGene00009291	clec-264	F31D4.4	10-A12	T27B1.2	T27B1.2trunccDNA	WBGene00020848	ztf-19	WBGene00020848 T27B1.2 T27B1.2.1 WP:CE38558 CE38558 T27B1.2.2 ztf-19	ZF - C2H2 - 3 fingers
RI4_B09	WBGene00009360	F33E2.4	F33E2.4	3-F7	C27C12.6	C27C12.6	WBGene00007776	dmd-4	WBGene00007776 C27C12.6 WP:CE23560 CE23560 dmd-4 tag-248	ZF - DM
RI4_B09	WBGene00009360	F33E2.4	F33E2.4	1-G3	F10C1.5	F10C1.5	WBGene00017326	dmd-5	WBGene00017326 F10C1.5 WP:CE29753 CE29753 dmd-5	ZF - DM
RI4_A07	WBGene00009383	F35B12.3	F35B12.3	6-H3	T05C12.6	T05C12.6abc	WBGene00003241	mig-5	WBGene00003241 T05C12.6 T05C12.6a WP:CE02318 CE02318 T05C12.6b WP:CE25100 CE25100 T05C12.6c T05C12.6c.1 WP:CE28076 CE28076 T05C12.6c.2 mig-5	WH
RI4_A07	WBGene00009383	F35B12.3	F35B12.3	1-H9	F40H6.4	F40H6.4	WBGene00006547	tbx-11	WBGene00006547 F40H6.4 WP:CE01281 CE01281 tbx-11	T-box
RI4_B07	WBGene00009401	F35C11.2	F35C11.2	2-B4	C08F8.8	C08F8.8	WBGene00003657	nhr-67	WBGene00003657 C08F8.8 WP:CE18491 CE18491 nhr-67 lsy-9	ZF - NHR
RI4_B07	WBGene00009401	F35C11.2	F35C11.2	5-B9	Y15E3A.1	Y15E3A.1a	WBGene00003681	nhr-91	WBGene00003681 Y15E3A.1 Y15E3A.1a Y15E3A.1a.1 WP:CE27779 CE27779 Y15E3A.1a.2 Y15E3A.1a.3 Y15E3A.1b Y15E3A.1b.1 WP:CE38001 CE38001 Y15E3A.1b.2 Y15E3A.1b.3 Y15E3A.1b.4 Y15E3A.1b.5 nhr-91	ZF - NHR
RI4_B07	WBGene00009401	F35C11.2	F35C11.2	8-F2	Y79H2A.3	Y79H2A.3truncab	WBGene00013580	Y79H2A.3	WBGene00013580 Y79H2A.3 Y79H2A.3a WP:CE43491 CE43491 Y79H2A.3b Y79H2A.3b.1 WP:CE43496 CE43496 Y79H2A.3b.2	ZF - C2H2 - 3 fingers
RI3_D03	WBGene00009606	F40G12.11	F40G12.11	7-E3	C02F12.10	C02F12.10	WBGene00045215	C02F12.10	WBGene00045215 C02F12.10 WP:CE40680 CE40680	HD
RI3_D031	WBGene00009606	F40G12.11	F40G12.11	7-E3	C02F12.10	C02F12.10	WBGene00045215	C02F12.10	WBGene00045215 C02F12.10 WP:CE40680 CE40680	HD
RI3_D03	WBGene00009606	F40G12.11	F40G12.11	9-E1	F16H11.4	F16H11.4	WBGene00000428	ceh-1	WBGene00000428 F16H11.4 F16H11.4.1 WP:CE04399 CE04399 F16H11.4.2 ceh-1	HD
RI3_D031	WBGene00009606	F40G12.11	F40G12.11	9-E1	F16H11.4	F16H11.4	WBGene00000428	ceh-1	WBGene00000428 F16H11.4 F16H11.4.1 WP:CE04399 CE04399 F16H11.4.2 ceh-1	HD
RI3_D03	WBGene00009606	F40G12.11	F40G12.11	5-D5	F46C8.5	F46C8.5	WBGene00000438	ceh-14	WBGene00000438 F46C8.5 WP:CE28335 CE28335 ceh-14	HD - LIM
RI3_D031	WBGene00009606	F40G12.11	F40G12.11	5-D5	F46C8.5	F46C8.5	WBGene00000438	ceh-14	WBGene00000438 F46C8.5 WP:CE28335 CE28335 ceh-14	HD - LIM
RI3_D03	WBGene00009606	F40G12.11	F40G12.11	2-D3	F20D12.6	F20D12.6b	WBGene00000442	ceh-19	WBGene00000442 F20D12.6 F20D12.6a WP:CE31687 CE31687 F20D12.6b WP:CE04436 CE04436 ceh-19	HD - HOX
RI3_D031	WBGene00009606	F40G12.11	F40G12.11	2-D3	F20D12.6	F20D12.6b	WBGene00000442	ceh-19	WBGene00000442 F20D12.6 F20D12.6a WP:CE31687 CE31687 F20D12.6b WP:CE04436 CE04436 ceh-19	HD - HOX
RI3_D03	WBGene00009606	F40G12.11	F40G12.11	7-F1	C33D12.1	C33D12.1	WBGene00000452	ceh-31	WBGene00000452 C33D12.1 WP:CE42831 CE42831 ceh-31	HD - NK
RI3_D031	WBGene00009606	F40G12.11	F40G12.11	7-F1	C33D12.1	C33D12.1	WBGene00000452	ceh-31	WBGene00000452 C33D12.1 WP:CE42831 CE42831 ceh-31	HD - NK
RI3_D03	WBGene00009606	F40G12.11	F40G12.11	7-A11	Y65B4BR.9	Y65B4BR.9	WBGene00000434	ceh-9	WBGene00000434 Y65B4BR.9 WP:CE36343 CE36343 ceh-9	HD - NK
RI3_D031	WBGene00009606	F40G12.11	F40G12.11	7-A11	Y65B4BR.9	Y65B4BR.9	WBGene00000434	ceh-9	WBGene00000434 Y65B4BR.9 WP:CE36343 CE36343 ceh-9	HD - NK
RI3_D03	WBGene00009606	F40G12.11	F40G12.11	9-H3	R03C1.3	R03C1.3a	WBGene00000584	cog-1	WBGene00000584 R03C1.3 R03C1.3a WP:CE25964 CE25964 R03C1.3b WP:CE33290 CE33290 cog-1	HD - NK
RI3_D031	WBGene00009606	F40G12.11	F40G12.11	9-H3	R03C1.3	R03C1.3a	WBGene00000584	cog-1	WBGene00000584 R03C1.3 R03C1.3a WP:CE25964 CE25964 R03C1.3b WP:CE33290 CE33290 cog-1	HD - NK
RI3_D03	WBGene00009606	F40G12.11	F40G12.11	6-G6	C18D1.1	C18D1.1	WBGene00000995	die-1	WBGene00000995 C18D1.1 C18D1.1.1 WP:CE01501 CE01501 C18D1.1.2 C18D1.1.3 C18D1.1.4 die-1	ZF - C2H2 - 3 fingers
RI3_D031	WBGene00009606	F40G12.11	F40G12.11	6-G6	C18D1.1	C18D1.1	WBGene00000995	die-1	WBGene00000995 C18D1.1 C18D1.1.1 WP:CE01501 CE01501 C18D1.1.2 C18D1.1.3 C18D1.1.4 die-1	ZF - C2H2 - 3 fingers
RI3_D03	WBGene00009606	F40G12.11	F40G12.11	9-C3	Y43F8C.10	Y43F8C.10	WBGene00012832	dmd-3	WBGene00012832 Y43F8C.10 Y43F8C.10a WP:CE39835 CE39835 Y43F8C.10b WP:CE44151 CE44151 dmd-3	ZF - DM
RI3_D031	WBGene00009606	F40G12.11	F40G12.11	9-C3	Y43F8C.10	Y43F8C.10	WBGene00012832	dmd-3	WBGene00012832 Y43F8C.10 Y43F8C.10a WP:CE39835 CE39835 Y43F8C.10b WP:CE44151 CE44151 dmd-3	ZF - DM
RI3_D03	WBGene00009606	F40G12.11	F40G12.11	3-F7	C27C12.6	C27C12.6	WBGene00007776	dmd-4	WBGene00007776 C27C12.6 WP:CE23560 CE23560 dmd-4 tag-248	ZF - DM
RI3_D031	WBGene00009606	F40G12.11	F40G12.11	3-F7	C27C12.6	C27C12.6	WBGene00007776	dmd-4	WBGene00007776 C27C12.6 WP:CE23560 CE23560 dmd-4 tag-248	ZF - DM
RI3_D03	WBGene00009606	F40G12.11	F40G12.11	1-G3	F10C1.5	F10C1.5	WBGene00017326	dmd-5	WBGene00017326 F10C1.5 WP:CE29753 CE29753 dmd-5	ZF - DM
RI3_D031	WBGene00009606	F40G12.11	F40G12.11	1-G3	F10C1.5	F10C1.5	WBGene00017326	dmd-5	WBGene00017326 F10C1.5 WP:CE29753 CE29753 dmd-5	ZF - DM
RI3_D031	WBGene00009606	F40G12.11	F40G12.11	11-A2	C08C3.1	egl-5abccleanyeast	WBGene00001174	egl-5	WBGene00001174 C08C3.1 C08C3.1a WP:CE29076 CE29076 C08C3.1b WP:CE32792 CE32792 C08C3.1c WP:CE34523 CE34523 egl-5 ceh-11	HD - HOX
RI3_D031	WBGene00009606	F40G12.11	F40G12.11	4-E5	Y17G7A.1	Y17G7A.1	WBGene00001977	hmg-12	WBGene00001977 Y17G7A.1 Y17G7A.1.1 WP:CE21378 CE21378 Y17G7A.1.2 hmg-12 hmg-I-beta	AT Hook x7
RI3_D03	WBGene00009606	F40G12.11	F40G12.11	2-D9	C07H6.7	C07H6.7	WBGene00003024	lin-39	WBGene00003024 C07H6.7 C07H6.7.1 WP:CE03975 CE03975 C07H6.7.2 lin-39 ceh-15	HD - HOX
RI3_D031	WBGene00009606	F40G12.11	F40G12.11	2-D9	C07H6.7	C07H6.7	WBGene00003024	lin-39	WBGene00003024 C07H6.7 C07H6.7.1 WP:CE03975 CE03975 C07H6.7.2 lin-39 ceh-15	HD - HOX
RI3_D03	WBGene00009606	F40G12.11	F40G12.11	9-H11	JC8.6	lin-54withintron5	WBGene00003037	lin-54	WBGene00003037 JC8.6 JC8.6a WP:CE17989 CE17989 JC8.6b WP:CE17990 CE17990 lin-54	TESMIN x2
RI3_D031	WBGene00009606	F40G12.11	F40G12.11	9-H11	JC8.6	lin-54withintron5	WBGene00003037	lin-54	WBGene00003037 JC8.6 JC8.6a WP:CE17989 CE17989 JC8.6b WP:CE17990 CE17990 lin-54	TESMIN x2
RI3_D03	WBGene00009606	F40G12.11	F40G12.11	8-D1	T01C1.2	T01C1.2	WBGene00011315	mbr-1	WBGene00011315 T01C1.2 WP:CE39173 CE39173 mbr-1	HTH
RI3_D031	WBGene00009606	F40G12.11	F40G12.11	8-D1	T01C1.2	T01C1.2	WBGene00011315	mbr-1	WBGene00011315 T01C1.2 WP:CE39173 CE39173 mbr-1	HTH
RI3_D031	WBGene00009606	F40G12.11	F40G12.11	6-H3	T05C12.6	T05C12.6abc	WBGene00003241	mig-5	WBGene00003241 T05C12.6 T05C12.6a WP:CE02318 CE02318 T05C12.6b WP:CE25100 CE25100 T05C12.6c T05C12.6c.1 WP:CE28076 CE28076 T05C12.6c.2 mig-5	WH
RI3_D03	WBGene00009606	F40G12.11	F40G12.11	3-G4	C39E6.4	C39E6.4	WBGene00003377	mls-2	WBGene00003377 C39E6.4 WP:CE30891 CE30891 mls-2	HD - NK
RI3_D031	WBGene00009606	F40G12.11	F40G12.11	3-G4	C39E6.4	C39E6.4	WBGene00003377	mls-2	WBGene00003377 C39E6.4 WP:CE30891 CE30891 mls-2	HD - NK
RI3_D031	WBGene00009606	F40G12.11	F40G12.11	5-H2	K12H6.1	K12H6.1	WBGene00003709	nhr-119	WBGene00003709 K12H6.1 WP:CE44851 CE44851 nhr-119	ZF - NHR
RI3_D031	WBGene00009606	F40G12.11	F40G12.11	10-B4	R06C1.6	R06C1.6trunccDNA	WBGene00011060	R06C1.6	WBGene00011060 R06C1.6 WP:CE37541 CE37541	NOVEL
RI3_D03	WBGene00009606	F40G12.11	F40G12.11	7-E8	R06F6.6	R06F6.6	WBGene00011069	R06F6.6	WBGene00011069 R06F6.6 R06F6.6.1 WP:CE01622 CE01622 R06F6.6.2	HD - HOX
RI3_D031	WBGene00009606	F40G12.11	F40G12.11	7-E8	R06F6.6	R06F6.6	WBGene00011069	R06F6.6	WBGene00011069 R06F6.6 R06F6.6.1 WP:CE01622 CE01622 R06F6.6.2	HD - HOX
RI3_D03	WBGene00009606	F40G12.11	F40G12.11	2-A11	F26C11.2	F26C11.2	WBGene00006744	unc-4	WBGene00006744 F26C11.2 WP:CE01560 CE01560 unc-4 ceh-4	HD - PRD
RI3_D031	WBGene00009606	F40G12.11	F40G12.11	2-A11	F26C11.2	F26C11.2	WBGene00006744	unc-4	WBGene00006744 F26C11.2 WP:CE01560 CE01560 unc-4 ceh-4	HD - PRD
RI3_D03	WBGene00009606	F40G12.11	F40G12.11	8-H7	F58E6.10	F58E6.10high	WBGene00006778	unc-42	WBGene00006778 F58E6.10 WP:CE39164 CE39164 unc-42	HD - PRD
RI3_D031	WBGene00009606	F40G12.11	F40G12.11	8-H7	F58E6.10	F58E6.10high	WBGene00006778	unc-42	WBGene00006778 F58E6.10 WP:CE39164 CE39164 unc-42	HD - PRD
RI3_D03	WBGene00009606	F40G12.11	F40G12.11	11-A1	R07B1.1	vab-15cleanyeast	WBGene00006881	vab-15	WBGene00006881 R07B1.1 WP:CE01626 CE01626 vab-15	HD - NK
RI3_D031	WBGene00009606	F40G12.11	F40G12.11	11-A1	R07B1.1	vab-15cleanyeast	WBGene00006881	vab-15	WBGene00006881 R07B1.1 WP:CE01626 CE01626 vab-15	HD - NK
RI3_D03	WBGene00009606	F40G12.11	F40G12.11	5-F12	F14F3.1	vab-3a	WBGene00006870	vab-3	WBGene00006870 F14F3.1 F14F3.1a WP:CE24899 CE24899 F14F3.1b WP:CE28216 CE28216 F14F3.1c WP:CE28217 CE28217 vab-3 lin-20 mab-18 pax-6	HD - PRD, Paired Domain - FULL
RI3_D031	WBGene00009606	F40G12.11	F40G12.11	5-F12	F14F3.1	vab-3a	WBGene00006870	vab-3	WBGene00006870 F14F3.1 F14F3.1a WP:CE24899 CE24899 F14F3.1b WP:CE28216 CE28216 F14F3.1c WP:CE28217 CE28217 vab-3 lin-20 mab-18 pax-6	HD - PRD, Paired Domain - FULL
RI3_D03	WBGene00009606	F40G12.11	F40G12.11	3-B12	ZC204.12	ZC204.12	WBGene00022562	ZC204.12	WBGene00022562 ZC204.12 ZC204.12.1 WP:CE15106 CE15106 ZC204.12.2	NOVEL
RI3_D031	WBGene00009606	F40G12.11	F40G12.11	3-B12	ZC204.12	ZC204.12	WBGene00022562	ZC204.12	WBGene00022562 ZC204.12 ZC204.12.1 WP:CE15106 CE15106 ZC204.12.2	NOVEL
RI3_D03	WBGene00009606	F40G12.11	F40G12.11	6-C10	ZC395.8	ZC395.8	WBGene00022598	ztf-8	WBGene00022598 ZC395.8 ZC395.8.1 WP:CE33011 CE33011 ZC395.8.2 ztf-8	ZF - C2H2 - 3 fingers
RI3_D031	WBGene00009606	F40G12.11	F40G12.11	6-C10	ZC395.8	ZC395.8	WBGene00022598	ztf-8	WBGene00022598 ZC395.8 ZC395.8.1 WP:CE33011 CE33011 ZC395.8.2 ztf-8	ZF - C2H2 - 3 fingers
RI3_B8	WBGene00009674	nucb-1	F44A6.1	6-H3	T05C12.6	T05C12.6abc	WBGene00003241	mig-5	WBGene00003241 T05C12.6 T05C12.6a WP:CE02318 CE02318 T05C12.6b WP:CE25100 CE25100 T05C12.6c T05C12.6c.1 WP:CE28076 CE28076 T05C12.6c.2 mig-5	WH
RI3_B08	WBGene00009674	nucb-1	F44A6.1	5-A5	T06C12.6	T06C12.6	WBGene00003692	nhr-102	WBGene00003692 T06C12.6 WP:CE16356 CE16356 nhr-102	ZF - NHR
RI3_B08	WBGene00009674	nucb-1	F44A6.1	4-G7	F44E7.8	F44E7.8	WBGene00018430	nhr-142	WBGene00018430 F44E7.8 WP:CE35972 CE35972 nhr-142	ZF - NHR
RI3_C01	WBGene00009708	F44G3.7	F44G3.7	9-G2	T07C4.2	T07C4.2	WBGene00006545	tbx-8	WBGene00006545 T07C4.2 WP:CE36891 CE36891 tbx-8	T-box
RI4_A09	WBGene00009807	pepm-1	F47B8.6	9-E4	K01B6.1	K01B6.1	WBGene00010453	fozi-1	WBGene00010453 K01B6.1 WP:CE00238 CE00238 fozi-1	ZF - C2H2 - 1 finger
RI4_A09	WBGene00009807	pepm-1	F47B8.6	9-H11	JC8.6	lin-54withintron5	WBGene00003037	lin-54	WBGene00003037 JC8.6 JC8.6a WP:CE17989 CE17989 JC8.6b WP:CE17990 CE17990 lin-54	TESMIN x2
RI4_A091	WBGene00009807	pepm-1	F47B8.6	9-H11	JC8.6	lin-54withintron5	WBGene00003037	lin-54	WBGene00003037 JC8.6 JC8.6a WP:CE17989 CE17989 JC8.6b WP:CE17990 CE17990 lin-54	TESMIN x2
AB_A08	WBGene00009927	F52B11.5	F52B11.5	9-G2	T07C4.2	T07C4.2	WBGene00006545	tbx-8	WBGene00006545 T07C4.2 WP:CE36891 CE36891 tbx-8	T-box
RI1_C05	WBGene00009984	F53F1.6	F53F1.6	6-G6	C18D1.1	C18D1.1	WBGene00000995	die-1	WBGene00000995 C18D1.1 C18D1.1.1 WP:CE01501 CE01501 C18D1.1.2 C18D1.1.3 C18D1.1.4 die-1	ZF - C2H2 - 3 fingers
RI1_C05	WBGene00009984	F53F1.6	F53F1.6	9-H11	JC8.6	lin-54withintron5	WBGene00003037	lin-54	WBGene00003037 JC8.6 JC8.6a WP:CE17989 CE17989 JC8.6b WP:CE17990 CE17990 lin-54	TESMIN x2
RI1_D01	WBGene00010069	F54F11.1	F54F11.1	8-G10	T14F9.4	T14F9.4a	WBGene00003968	peb-1	WBGene00003968 T14F9.4 T14F9.4a WP:CE07500 CE07500 T14F9.4b WP:CE34372 CE34372 peb-1	ZF - FLYWCH
RI1_D01	WBGene00010069	F54F11.1	F54F11.1	10-H9	F28F9.1	zag-1clean	WBGene00006970	zag-1	WBGene00006970 F28F9.1 WP:CE34546 CE34546 zag-1	ZF - C2H2 - 4 fingers, HD - ZFHD
RI1_C08	WBGene00010159	F56G4.4	F56G4.4	1-G4	F22D3.1	F22D3.1ab	WBGene00000459	ceh-38	WBGene00000459 F22D3.1 F22D3.1a WP:CE27137 CE27137 F22D3.1b WP:CE29772 CE29772 ceh-38	HD - CUT
RI1_C08	WBGene00010159	F56G4.4	F56G4.4	11-A8	F10B5.3	F10B5.3cleanyeast	WBGene00008640	F10B5.3	WBGene00008640 F10B5.3 WP:CE01545 CE01545	ZF - C2H2 - 4 fingers
RI1_C08	WBGene00010159	F56G4.4	F56G4.4	6-H3	T05C12.6	T05C12.6abc	WBGene00003241	mig-5	WBGene00003241 T05C12.6 T05C12.6a WP:CE02318 CE02318 T05C12.6b WP:CE25100 CE25100 T05C12.6c T05C12.6c.1 WP:CE28076 CE28076 T05C12.6c.2 mig-5	WH
RI1_C08	WBGene00010159	F56G4.4	F56G4.4	10-A7	F40F8.7	F40F8.7cDNA	WBGene00004096	pqm-1	WBGene00004096 F40F8.7 F40F8.7.1 WP:CE05846 CE05846 F40F8.7.2 pqm-1 pqm-132 CePqM132	ZF - C2H2 - 3 fingers
RI1_C08	WBGene00010159	F56G4.4	F56G4.4	9-G7	F40F8.7	F40F8.7	WBGene00004096	pqm-1	WBGene00004096 F40F8.7 F40F8.7.1 WP:CE05846 CE05846 F40F8.7.2 pqm-1 pqm-132 CePqM132	ZF - C2H2 - 3 fingers
RI4_A10	WBGene00010913	M110.3	M110.3	10-F6	F11C1.6	nhr-25	WBGene00003623	nhr-25	WBGene00003623 F11C1.6 F11C1.6a F11C1.6a.1 WP:CE03191 CE03191 F11C1.6a.2 F11C1.6b F11C1.6b.1 WP:CE35856 CE35856 F11C1.6b.2 F11C1.6b.3 F11C1.6b.4 nhr-25	ZF - NHR
AB_A11	WBGene00011069	R06F6.6	R06F6.6	11-A8	F10B5.3	F10B5.3cleanyeast	WBGene00008640	F10B5.3	WBGene00008640 F10B5.3 WP:CE01545 CE01545	ZF - C2H2 - 4 fingers
AB_A11	WBGene00011069	R06F6.6	R06F6.6	9-G7	F40F8.7	F40F8.7	WBGene00004096	pqm-1	WBGene00004096 F40F8.7 F40F8.7.1 WP:CE05846 CE05846 F40F8.7.2 pqm-1 pqm-132 CePqM132	ZF - C2H2 - 3 fingers
AB_D10	WBGene00011774	ttr-54	T14G10.4	9-G2	T07C4.2	T07C4.2	WBGene00006545	tbx-8	WBGene00006545 T07C4.2 WP:CE36891 CE36891 tbx-8	T-box
RI2_A04	WBGene00011893	T21C9.6	T21C9.6	3-F6	C33G8.6	C33G8.6	WBGene00003632	nhr-42	WBGene00003632 C33G8.6 WP:CE17496 CE17496 nhr-42	ZF - NHR
RI2_A04	WBGene00011893	T21C9.6	T21C9.6	8-F6	C17A2.8	C17A2.8	WBGene00003662	nhr-72	WBGene00003662 C17A2.8 WP:CE34695 CE34695 nhr-72	ZF - NHR
RI2_A04	WBGene00011893	T21C9.6	T21C9.6	1-G6	B0280.4	B0280.4	WBGene00003845	odd-1	WBGene00003845 B0280.4 WP:CE34633 CE34633 odd-1	ZF - C2H2 - 3 fingers
RI2_A04	WBGene00011893	T21C9.6	T21C9.6	5-D1	T18D3.2	T18D3.2	WBGene00003854	odr-7	WBGene00003854 T18D3.2 WP:CE03663 CE03663 odr-7	ZF - NHR
RI2_A04	WBGene00011893	T21C9.6	T21C9.6	2-B7	F45B8.4	F45B8.4	WBGene00003909	pag-3	WBGene00003909 F45B8.4 WP:CE24977 CE24977 pag-3	ZF - C2H2 - 5 fingers
RI2_A04	WBGene00011893	T21C9.6	T21C9.6	1-A8	F44A6.2	F44A6.2	WBGene00004786	sex-1	WBGene00004786 F44A6.2 F44A6.2.1 WP:CE03323 CE03323 F44A6.2.2 sex-1 nhr-24 cnr14	ZF - NHR
RI2_A04	WBGene00011893	T21C9.6	T21C9.6	3-G3	F08C6.7	F08C6.7	WBGene00006827	unc-98	WBGene00006827 F08C6.7 WP:CE31900 CE31900 unc-98	ZF - C2H2 - 3 fingers
RI2_C03	WBGene00012073	T27A8.1	T27A8.1	6-G6	C18D1.1	C18D1.1	WBGene00000995	die-1	WBGene00000995 C18D1.1 C18D1.1.1 WP:CE01501 CE01501 C18D1.1.2 C18D1.1.3 C18D1.1.4 die-1	ZF - C2H2 - 3 fingers
RI2_C03	WBGene00012073	T27A8.1	T27A8.1	1-G3	F10C1.5	F10C1.5	WBGene00017326	dmd-5	WBGene00017326 F10C1.5 WP:CE29753 CE29753 dmd-5	ZF - DM
RI2_C03	WBGene00012073	T27A8.1	T27A8.1	9-H11	JC8.6	lin-54withintron5	WBGene00003037	lin-54	WBGene00003037 JC8.6 JC8.6a WP:CE17989 CE17989 JC8.6b WP:CE17990 CE17990 lin-54	TESMIN x2
RI2_C03	WBGene00012073	T27A8.1	T27A8.1	9-A5	Y47D3A.12	Y47D3A.12	WBGene00006556	tbx-37	WBGene00006556 Y47D3A.12 Y47D3A.12.1 WP:CE44340 CE44340 Y47D3A.12.2 tbx-37	T-box
RI2_C03	WBGene00012073	T27A8.1	T27A8.1	7-G5	T07C4.6	T07C4.6	WBGene00006546	tbx-9	WBGene00006546 T07C4.6 T07C4.6.1 WP:CE36892 CE36892 T07C4.6.2 tbx-9	T-box
RI4_D06	WBGene00012123	T28D6.3	T28D6.3	1-D8	B0035.1	B0035.1b	WBGene00007105	B0035.1	WBGene00007105 B0035.1 B0035.1a WP:CE07665 CE07665 B0035.1b WP:CE05159 CE05159	ZF - C2H2 - 2 fingers, ZF-BED
RI4_D06	WBGene00012123	T28D6.3	T28D6.3	3-H1	C44F1.2	C44F1.2	WBGene00008092	C44F1.2	WBGene00008092 C44F1.2 WP:CE31443 CE31443 attf-1	AT Hook, SAND
RI4_D06	WBGene00012123	T28D6.3	T28D6.3	5-A8	D1007.1	D1007.1	WBGene00000440	ceh-17	WBGene00000440 D1007.1 WP:CE09036 CE09036 ceh-17 ceh-42	HD - PRD
RI4_D06	WBGene00012123	T28D6.3	T28D6.3	5-D4	C37E2.4	C37E2.4	WBGene00000457	ceh-36	WBGene00000457 C37E2.4 WP:CE08623 CE08623 ceh-36	HD - PRD
RI4_D06	WBGene00012123	T28D6.3	T28D6.3	6-G6	C18D1.1	C18D1.1	WBGene00000995	die-1	WBGene00000995 C18D1.1 C18D1.1.1 WP:CE01501 CE01501 C18D1.1.2 C18D1.1.3 C18D1.1.4 die-1	ZF - C2H2 - 3 fingers
RI4_D06	WBGene00012123	T28D6.3	T28D6.3	9-C3	Y43F8C.10	Y43F8C.10	WBGene00012832	dmd-3	WBGene00012832 Y43F8C.10 Y43F8C.10a WP:CE39835 CE39835 Y43F8C.10b WP:CE44151 CE44151 dmd-3	ZF - DM
RI4_D06	WBGene00012123	T28D6.3	T28D6.3	6-F8	F13G11.1	F13G11.1btrunca	WBGene00007058	dmd-6	WBGene00007058 F13G11.1 F13G11.1a WP:CE20684 CE20684 F13G11.1b F13G11.1b.1 WP:CE17661 CE17661 F13G11.1b.2 F13G11.1b.3 F13G11.1b.4 F13G11.1c F13G11.1c.1 WP:CE44552 CE44552 F13G11.1c.2 F13G11.1c.3 F13G11.1c.4 F13G11.1c.5 F13G11.1d F13G11.1d.1 WP:CE44560 CE44560 F13G11.1d.2 F13	ZF - DM
RI4_D06	WBGene00012123	T28D6.3	T28D6.3	6-A10	F53H10.2	F53H10.2	WBGene00010012	F53H10.2	WBGene00010012 F53H10.2 F53H10.2a WP:CE32433 CE32433 F53H10.2b WP:CE41814 CE41814 F53H10.2c F53H10.2c.1 WP:CE41815 CE41815 F53H10.2c.2 F53H10.2c.3	ZF - C2H2 - 1 finger, MYB
RI4_D06	WBGene00012123	T28D6.3	T28D6.3	1-F7	F40H3.4	F40H3.4	WBGene00001440	fkh-8	WBGene00001440 F40H3.4 WP:CE19865 CE19865 fkh-8	WH - Fork Head
RI4_D06	WBGene00012123	T28D6.3	T28D6.3	9-H11	JC8.6	lin-54withintron5	WBGene00003037	lin-54	WBGene00003037 JC8.6 JC8.6a WP:CE17989 CE17989 JC8.6b WP:CE17990 CE17990 lin-54	TESMIN x2
RI4_D06	WBGene00012123	T28D6.3	T28D6.3	2-C5	Y53C12B.5	Y53C12B.5a	WBGene00003100	mab-3	WBGene00003100 Y53C12B.5 Y53C12B.5a WP:CE14902 CE14902 Y53C12B.5b WP:CE32983 CE32983 mab-3	ZF - DM - 2 domains
RI4_D06	WBGene00012123	T28D6.3	T28D6.3	2-C10	R04B5.3	R04B5.3	WBGene00011002	nhr-205	WBGene00011002 R04B5.3 WP:CE06213 CE06213 nhr-205	ZF - NHR
RI4_D06	WBGene00012123	T28D6.3	T28D6.3	1-C6	H01A20.1	H01A20.1	WBGene00003602	nhr-3	WBGene00003602 H01A20.1 H01A20.1.1 WP:CE18798 CE18798 H01A20.1.2 nhr-3	ZF - NHR
RI4_D06	WBGene00012123	T28D6.3	T28D6.3	1-G6	B0280.4	B0280.4	WBGene00003845	odd-1	WBGene00003845 B0280.4 WP:CE34633 CE34633 odd-1	ZF - C2H2 - 3 fingers
RI4_D06	WBGene00012123	T28D6.3	T28D6.3	5-D1	T18D3.2	T18D3.2	WBGene00003854	odr-7	WBGene00003854 T18D3.2 WP:CE03663 CE03663 odr-7	ZF - NHR
RI4_D06	WBGene00012123	T28D6.3	T28D6.3	8-H6	T22H9.4	T22H9.4	WBGene00020708	T22H9.4	WBGene00020708 T22H9.4 WP:CE33328 CE33328	ZF - DM - 2 domains
RI4_D06	WBGene00012123	T28D6.3	T28D6.3	5-C10	B0564.10	B0564.10ab	WBGene00006766	unc-30	WBGene00006766 B0564.10 B0564.10a WP:CE05183 CE05183 B0564.10b WP:CE36087 CE36087 unc-30	HD - PRD
RI4_D06	WBGene00012123	T28D6.3	T28D6.3	3-G3	F08C6.7	F08C6.7	WBGene00006827	unc-98	WBGene00006827 F08C6.7 WP:CE31900 CE31900 unc-98	ZF - C2H2 - 3 fingers
RI4_D06	WBGene00012123	T28D6.3	T28D6.3	3-H7	Y39E4B.2	Y39E4B.2	WBGene00012715	Y39E4B.2	WBGene00012715 Y39E4B.2 WP:CE21714 CE21714	AT Hook
AB_B01	WBGene00012175	W01C9.1	W01C9.1	1-B12	M142.4	M142.4	WBGene00006873	vab-7	WBGene00006873 M142.4 WP:CE12432 CE12432 vab-7	HD - HOX
RI4_A11	WBGene00012627	Y38H6C.15	Y38H6C.15	11-A9	T20F10.2	T20F10.2bcleanyeast	WBGene00011864	T20F10.2	WBGene00011864 T20F10.2 T20F10.2a WP:CE21191 CE21191 T20F10.2b WP:CE13846 CE13846 T20F10.2c WP:CE40125 CE40125	NOVEL
RI4_A11	WBGene00012627	Y38H6C.15	Y38H6C.15	4-A3	T22E7.2	T22E7.2	WBGene00020694	T22E7.2	WBGene00020694 T22E7.2 WP:CE34376 CE34376	ZF - DHHC
RI4_A11	WBGene00012627	Y38H6C.15	Y38H6C.15	9-D10	Y113G7A.6	Y113G7A.6b	WBGene00006652	ttx-1	WBGene00006652 Y113G7A.6 Y113G7A.6a WP:CE31090 CE31090 Y113G7A.6b WP:CE31091 CE31091 Y113G7A.6c Y113G7A.6c.1 WP:CE43026 CE43026 Y113G7A.6c.2 ttx-1	HD - PRD
RI4_A11	WBGene00012627	Y38H6C.15	Y38H6C.15	5-C10	B0564.10	B0564.10ab	WBGene00006766	unc-30	WBGene00006766 B0564.10 B0564.10a WP:CE05183 CE05183 B0564.10b WP:CE36087 CE36087 unc-30	HD - PRD
RI1_D05	WBGene00013052	scrm-7	Y50E8A.9	8-H7	F58E6.10	F58E6.10high	WBGene00006778	unc-42	WBGene00006778 F58E6.10 WP:CE39164 CE39164 unc-42	HD - PRD
RI2_C08	WBGene00013122	Y52B11A.2	Y52B11A.2	6-G6	C18D1.1	C18D1.1	WBGene00000995	die-1	WBGene00000995 C18D1.1 C18D1.1.1 WP:CE01501 CE01501 C18D1.1.2 C18D1.1.3 C18D1.1.4 die-1	ZF - C2H2 - 3 fingers
RI2_C08	WBGene00013122	Y52B11A.2	Y52B11A.2	11-A8	F10B5.3	F10B5.3cleanyeast	WBGene00008640	F10B5.3	WBGene00008640 F10B5.3 WP:CE01545 CE01545	ZF - C2H2 - 4 fingers
RI2_C08	WBGene00013122	Y52B11A.2	Y52B11A.2	10-B2	F26H9.2	F26H9.2cDNA	WBGene00009174	F26H9.2	WBGene00009174 F26H9.2 WP:CE43857 CE43857	RPEL - 2 domains
RI2_C08	WBGene00013122	Y52B11A.2	Y52B11A.2	9-H11	JC8.6	lin-54withintron5	WBGene00003037	lin-54	WBGene00003037 JC8.6 JC8.6a WP:CE17989 CE17989 JC8.6b WP:CE17990 CE17990 lin-54	TESMIN x2
RI2_C08	WBGene00013122	Y52B11A.2	Y52B11A.2	6-H3	T05C12.6	T05C12.6abc	WBGene00003241	mig-5	WBGene00003241 T05C12.6 T05C12.6a WP:CE02318 CE02318 T05C12.6b WP:CE25100 CE25100 T05C12.6c T05C12.6c.1 WP:CE28076 CE28076 T05C12.6c.2 mig-5	WH
RI2_C08	WBGene00013122	Y52B11A.2	Y52B11A.2	11-B5	C11G6.4	nhr-28acleanyeast	WBGene00003624	nhr-28	WBGene00003624 C11G6.4 C11G6.4a WP:CE27061 CE27061 C11G6.4b C11G6.4b.1 WP:CE37954 CE37954 C11G6.4b.2 C11G6.4b.3 nhr-28	ZF - NHR
RI2_C08	WBGene00013122	Y52B11A.2	Y52B11A.2	10-E3	ZK455.6	nhr-33	WBGene00013976	nhr-33	WBGene00013976 ZK455.6 ZK455.6.1 WP:CE43818 CE43818 ZK455.6.2 nhr-33	ZF - NHR
RI2_C08	WBGene00013122	Y52B11A.2	Y52B11A.2	3-C6	Y51A2D.17	Y51A2D.17	WBGene00003660	nhr-70	WBGene00003660 Y51A2D.17 WP:CE22324 CE22324 nhr-70	ZF - NHR
RI2_C08	WBGene00013122	Y52B11A.2	Y52B11A.2	6-A11	Y40B10A.8	Y40B10A.8	WBGene00003676	nhr-86	WBGene00003676 Y40B10A.8 Y40B10A.8.1 WP:CE31110 CE31110 Y40B10A.8.2 nhr-86	ZF - NHR
RI2_C08	WBGene00013122	Y52B11A.2	Y52B11A.2	9-G7	F40F8.7	F40F8.7	WBGene00004096	pqm-1	WBGene00004096 F40F8.7 F40F8.7.1 WP:CE05846 CE05846 F40F8.7.2 pqm-1 pqm-132 CePqM132	ZF - C2H2 - 3 fingers
RI2_D04	WBGene00013651	Y105C5B.11	Y105C5B.11	9-A3	F52B5.7	F52B5.7	WBGene00009923	F52B5.7	WBGene00009923 F52B5.7 WP:CE34874 CE34874	ZF - C2H2 - 1 finger
RI2_D04	WBGene00013651	Y105C5B.11	Y105C5B.11	10-C5	Y11D7A.12	flh-1long	WBGene00012435	flh-1	WBGene00012435 Y11D7A.12 Y11D7A.12a WP:CE35915 CE35915 Y11D7A.12b WP:CE41463 CE41463 Y11D7A.12c Y11D7A.12c.1 WP:CE20195 CE20195 Y11D7A.12c.2 flh-1	ZF - FLYWCH
RI2_D04	WBGene00013651	Y105C5B.11	Y105C5B.11	6-A2	C26E6.2	C26E6.2	WBGene00016138	flh-2	WBGene00016138 C26E6.2 WP:CE32143 CE32143 flh-2	ZF - FLYWCH
RI2_D04	WBGene00013651	Y105C5B.11	Y105C5B.11	7-C2	F53F8.1	F53F8.1	WBGene00009998	klf-2	WBGene00009998 F53F8.1 WP:CE44073 CE44073 klf-2	ZF - C2H2 - 3 fingers
RI2_D04	WBGene00013651	Y105C5B.11	Y105C5B.11	9-B10	F01D4.6	F01D4.6ctruncab	WBGene00003167	mec-3	WBGene00003167 F01D4.6 F01D4.6a WP:CE27422 CE27422 F01D4.6b WP:CE34792 CE34792 F01D4.6c WP:CE42646 CE42646 mec-3	HD - LIM
RI2_D04	WBGene00013651	Y105C5B.11	Y105C5B.11	2-C2	F54H5.4	F54H5.4a	WBGene00003480	mua-1	WBGene00003480 F54H5.4 F54H5.4a WP:CE01967 CE01967 F54H5.4b WP:CE37379 CE37379 klf-3 mua-1	ZF - C2H2 - 3 fingers
RI2_D04	WBGene00013651	Y105C5B.11	Y105C5B.11	2-B7	F45B8.4	F45B8.4	WBGene00003909	pag-3	WBGene00003909 F45B8.4 WP:CE24977 CE24977 pag-3	ZF - C2H2 - 5 fingers
RI2_D04	WBGene00013651	Y105C5B.11	Y105C5B.11	4-D11	C47C12.3	C47C12.3b	WBGene00004335	ref-2	WBGene00004335 C47C12.3 C47C12.3a C47C12.3a.1 WP:CE33037 CE33037 C47C12.3a.2 C47C12.3b WP:CE35437 CE35437 ref-2	ZF - C2H2 - 3 fingers
RI2_D04	WBGene00013651	Y105C5B.11	Y105C5B.11	4-A1	Y40B1A.4	Y40B1A.4	WBGene00012735	sptf-3	WBGene00012735 Y40B1A.4 WP:CE42686 CE42686 sptf-3	ZF - C2H2 - 3 fingers
RI3_D06	WBGene00013896	ZC443.1	ZC443.1	6-G6	C18D1.1	C18D1.1	WBGene00000995	die-1	WBGene00000995 C18D1.1 C18D1.1.1 WP:CE01501 CE01501 C18D1.1.2 C18D1.1.3 C18D1.1.4 die-1	ZF - C2H2 - 3 fingers
RI3_D06	WBGene00013896	ZC443.1	ZC443.1	3-G4	C39E6.4	C39E6.4	WBGene00003377	mls-2	WBGene00003377 C39E6.4 WP:CE30891 CE30891 mls-2	HD - NK
RI3_D06	WBGene00013896	ZC443.1	ZC443.1	1-H7	F43C1.4	F43C1.4	WBGene00003619	nhr-20	WBGene00003619 F43C1.4 WP:CE28025 CE28025 nhr-20	ZF - NHR
RI3_D06	WBGene00013896	ZC443.1	ZC443.1	7-H9	T19E7.2	T19E7.2c	WBGene00004804	skn-1	WBGene00004804 T19E7.2 T19E7.2a WP:CE27591 CE27591 T19E7.2b WP:CE31238 CE31238 T19E7.2c T19E7.2c.1 WP:CE31239 CE31239 T19E7.2c.2 T19E7.2c.3 T19E7.2c.4 T19E7.2c.5 T19E7.2c.6 T19E7.2c.7 skn-1	bZIP
AB_B03	WBGene00013962	ZK287.1	ZK287.1	1-H7	F43C1.4	F43C1.4	WBGene00003619	nhr-20	WBGene00003619 F43C1.4 WP:CE28025 CE28025 nhr-20	ZF - NHR
RI3_C10	WBGene00014154	ZK930.4	ZK930.4	1-G4	F22D3.1	F22D3.1ab	WBGene00000459	ceh-38	WBGene00000459 F22D3.1 F22D3.1a WP:CE27137 CE27137 F22D3.1b WP:CE29772 CE29772 ceh-38	HD - CUT
RI3_C10	WBGene00014154	ZK930.4	ZK930.4	5-B4	C17H12.9	C17H12.9	WBGene00015934	ceh-48	WBGene00015934 C17H12.9 C17H12.9.1 WP:CE16869 CE16869 C17H12.9.2 ceh-48	HD - CUT
RI1_C09	WBGene00014235	ZK1225.1	ZK1225.1	5-C5	C47G2.2	C47G2.2	WBGene00006853	unc-130	WBGene00006853 C47G2.2 WP:CE02166 CE02166 unc-130	WH - Fork Head
RI2_A11	WBGene00015138	B0310.2	B0310.2	5-D1	T18D3.2	T18D3.2	WBGene00003854	odr-7	WBGene00003854 T18D3.2 WP:CE03663 CE03663 odr-7	ZF - NHR
RI2_D12	WBGene00015139	B0310.3	B0310.3	7-E3	C02F12.10	C02F12.10	WBGene00045215	C02F12.10	WBGene00045215 C02F12.10 WP:CE40680 CE40680	HD
RI2_D12	WBGene00015139	B0310.3	B0310.3	9-E1	F16H11.4	F16H11.4	WBGene00000428	ceh-1	WBGene00000428 F16H11.4 F16H11.4.1 WP:CE04399 CE04399 F16H11.4.2 ceh-1	HD
RI2_D12	WBGene00015139	B0310.3	B0310.3	5-D5	F46C8.5	F46C8.5	WBGene00000438	ceh-14	WBGene00000438 F46C8.5 WP:CE28335 CE28335 ceh-14	HD - LIM
RI2_D12	WBGene00015139	B0310.3	B0310.3	9-H1	ZC247.3	ZC247.3	WBGene00003000	lin-11	WBGene00003000 ZC247.3 WP:CE15150 CE15150 lin-11	HD - LIM
RI2_D12	WBGene00015139	B0310.3	B0310.3	2-D9	C07H6.7	C07H6.7	WBGene00003024	lin-39	WBGene00003024 C07H6.7 C07H6.7.1 WP:CE03975 CE03975 C07H6.7.2 lin-39 ceh-15	HD - HOX
RI2_D12	WBGene00015139	B0310.3	B0310.3	9-H11	JC8.6	lin-54withintron5	WBGene00003037	lin-54	WBGene00003037 JC8.6 JC8.6a WP:CE17989 CE17989 JC8.6b WP:CE17990 CE17990 lin-54	TESMIN x2
RI2_D12	WBGene00015139	B0310.3	B0310.3	3-G4	C39E6.4	C39E6.4	WBGene00003377	mls-2	WBGene00003377 C39E6.4 WP:CE30891 CE30891 mls-2	HD - NK
RI2_D12	WBGene00015139	B0310.3	B0310.3	8-H7	F58E6.10	F58E6.10high	WBGene00006778	unc-42	WBGene00006778 F58E6.10 WP:CE39164 CE39164 unc-42	HD - PRD
RI2_D12	WBGene00015139	B0310.3	B0310.3	11-A1	R07B1.1	vab-15cleanyeast	WBGene00006881	vab-15	WBGene00006881 R07B1.1 WP:CE01626 CE01626 vab-15	HD - NK
RI1_A04	WBGene00015283	C01B10.9	C01B10.9	9-E4	K01B6.1	K01B6.1	WBGene00010453	fozi-1	WBGene00010453 K01B6.1 WP:CE00238 CE00238 fozi-1	ZF - C2H2 - 1 finger
RI3_A12	WBGene00015389	scav-1	C03F11.3	9-E4	K01B6.1	K01B6.1	WBGene00010453	fozi-1	WBGene00010453 K01B6.1 WP:CE00238 CE00238 fozi-1	ZF - C2H2 - 1 finger
RI2_C12	WBGene00015553	trxr-1	C06G3.7	6-G6	C18D1.1	C18D1.1	WBGene00000995	die-1	WBGene00000995 C18D1.1 C18D1.1.1 WP:CE01501 CE01501 C18D1.1.2 C18D1.1.3 C18D1.1.4 die-1	ZF - C2H2 - 3 fingers
RI2_C12	WBGene00015553	trxr-1	C06G3.7	9-H11	JC8.6	lin-54withintron5	WBGene00003037	lin-54	WBGene00003037 JC8.6 JC8.6a WP:CE17989 CE17989 JC8.6b WP:CE17990 CE17990 lin-54	TESMIN x2
RI2_C12	WBGene00015553	trxr-1	C06G3.7	3-G4	C39E6.4	C39E6.4	WBGene00003377	mls-2	WBGene00003377 C39E6.4 WP:CE30891 CE30891 mls-2	HD - NK
RI2_C12	WBGene00015553	trxr-1	C06G3.7	8-H7	F58E6.10	F58E6.10high	WBGene00006778	unc-42	WBGene00006778 F58E6.10 WP:CE39164 CE39164 unc-42	HD - PRD
RI2_C12	WBGene00015553	trxr-1	C06G3.7	3-B12	ZC204.12	ZC204.12	WBGene00022562	ZC204.12	WBGene00022562 ZC204.12 ZC204.12.1 WP:CE15106 CE15106 ZC204.12.2	NOVEL
RI2_B10	WBGene00015730	srt-1	C13B7.1	10-D9	C34D1.1	C34D1.1=F57B1.7	WBGene00007929	C34D1.1	WBGene00007929 C34D1.1 WP:CE42284 CE42284	ZF - DM
RI2_B10	WBGene00015730	srt-1	C13B7.1	11-B6	T26C11.6	ceh-21cleanyeast	WBGene00000444	ceh-21	WBGene00000444 T26C11.6 WP:CE29823 CE29823 ceh-21	HD - CUT
RI2_B10	WBGene00015730	srt-1	C13B7.1	9-C3	Y43F8C.10	Y43F8C.10	WBGene00012832	dmd-3	WBGene00012832 Y43F8C.10 Y43F8C.10a WP:CE39835 CE39835 Y43F8C.10b WP:CE44151 CE44151 dmd-3	ZF - DM
RI2_B10	WBGene00015730	srt-1	C13B7.1	1-G3	F10C1.5	F10C1.5	WBGene00017326	dmd-5	WBGene00017326 F10C1.5 WP:CE29753 CE29753 dmd-5	ZF - DM
RI2_B10	WBGene00015730	srt-1	C13B7.1	10-A6	T07C4.2	T07C4.2cDNA	WBGene00006545	tbx-8	WBGene00006545 T07C4.2 WP:CE36891 CE36891 tbx-8	T-box
RI2_B10	WBGene00015730	srt-1	C13B7.1	7-G5	T07C4.6	T07C4.6	WBGene00006546	tbx-9	WBGene00006546 T07C4.6 T07C4.6.1 WP:CE36892 CE36892 T07C4.6.2 tbx-9	T-box
AB_A03	WBGene00015947	C18A11.1	C18A11.1	9-E4	K01B6.1	K01B6.1	WBGene00010453	fozi-1	WBGene00010453 K01B6.1 WP:CE00238 CE00238 fozi-1	ZF - C2H2 - 1 finger
AB_A031	WBGene00015947	C18A11.1	C18A11.1	9-E4	K01B6.1	K01B6.1	WBGene00010453	fozi-1	WBGene00010453 K01B6.1 WP:CE00238 CE00238 fozi-1	ZF - C2H2 - 1 finger
AB_A03	WBGene00015947	C18A11.1	C18A11.1	6-H3	T05C12.6	T05C12.6abc	WBGene00003241	mig-5	WBGene00003241 T05C12.6 T05C12.6a WP:CE02318 CE02318 T05C12.6b WP:CE25100 CE25100 T05C12.6c T05C12.6c.1 WP:CE28076 CE28076 T05C12.6c.2 mig-5	WH
AB_A031	WBGene00015947	C18A11.1	C18A11.1	6-H3	T05C12.6	T05C12.6abc	WBGene00003241	mig-5	WBGene00003241 T05C12.6 T05C12.6a WP:CE02318 CE02318 T05C12.6b WP:CE25100 CE25100 T05C12.6c T05C12.6c.1 WP:CE28076 CE28076 T05C12.6c.2 mig-5	WH
AB_A03	WBGene00015947	C18A11.1	C18A11.1	9-G2	T07C4.2	T07C4.2	WBGene00006545	tbx-8	WBGene00006545 T07C4.2 WP:CE36891 CE36891 tbx-8	T-box
AB_A031	WBGene00015947	C18A11.1	C18A11.1	9-G2	T07C4.2	T07C4.2	WBGene00006545	tbx-8	WBGene00006545 T07C4.2 WP:CE36891 CE36891 tbx-8	T-box
RI3_C2	WBGene00016350	C33E10.10	C33E10.10	7-G5	T07C4.6	T07C4.6	WBGene00006546	tbx-9	WBGene00006546 T07C4.6 T07C4.6.1 WP:CE36892 CE36892 T07C4.6.2 tbx-9	T-box
RI3_D01	WBGene00016471	srab-8	C36C5.2	6-G6	C18D1.1	C18D1.1	WBGene00000995	die-1	WBGene00000995 C18D1.1 C18D1.1.1 WP:CE01501 CE01501 C18D1.1.2 C18D1.1.3 C18D1.1.4 die-1	ZF - C2H2 - 3 fingers
RI3_D01	WBGene00016471	srab-8	C36C5.2	3-G4	C39E6.4	C39E6.4	WBGene00003377	mls-2	WBGene00003377 C39E6.4 WP:CE30891 CE30891 mls-2	HD - NK
RI3_D01	WBGene00016471	srab-8	C36C5.2	11-A1	R07B1.1	vab-15cleanyeast	WBGene00006881	vab-15	WBGene00006881 R07B1.1 WP:CE01626 CE01626 vab-15	HD - NK
RI2_C07	WBGene00016871	tag-303	C52B11.2	5-C11	W03A3.1	W03A3.1	WBGene00000435	ceh-10	WBGene00000435 W03A3.1 WP:CE07563 CE07563 ceh-10 mig-11	HD - PRD
RI2_C07	WBGene00016871	tag-303	C52B11.2	9-E2	F33H1.1	F33H1.1	WBGene00000914	daf-19	WBGene00000914 F33H1.1 F33H1.1a WP:CE17763 CE17763 F33H1.1b WP:CE28019 CE28019 F33H1.1c WP:CE01567 CE01567 F33H1.1d WP:CE43609 CE43609 daf-19 daf-24	WH - RFX
RI2_C07	WBGene00016871	tag-303	C52B11.2	6-G6	C18D1.1	C18D1.1	WBGene00000995	die-1	WBGene00000995 C18D1.1 C18D1.1.1 WP:CE01501 CE01501 C18D1.1.2 C18D1.1.3 C18D1.1.4 die-1	ZF - C2H2 - 3 fingers
RI2_C07	WBGene00016871	tag-303	C52B11.2	5-D6	Y16B4A.1	Y16B4A.1	WBGene00006743	unc-3	WBGene00006743 Y16B4A.1 Y16B4A.1.1 WP:CE29366 CE29366 Y16B4A.1.2 unc-3	IPT/TIG
RI2_C07	WBGene00016871	tag-303	C52B11.2	8-H7	F58E6.10	F58E6.10high	WBGene00006778	unc-42	WBGene00006778 F58E6.10 WP:CE39164 CE39164 unc-42	HD - PRD
RI2_C07	WBGene00016871	tag-303	C52B11.2	11-A1	R07B1.1	vab-15cleanyeast	WBGene00006881	vab-15	WBGene00006881 R07B1.1 WP:CE01626 CE01626 vab-15	HD - NK
RI3_D10	WBGene00016962	C56C10.4	C56C10.4	9-E1	F16H11.4	F16H11.4	WBGene00000428	ceh-1	WBGene00000428 F16H11.4 F16H11.4.1 WP:CE04399 CE04399 F16H11.4.2 ceh-1	HD
RI3_D10	WBGene00016962	C56C10.4	C56C10.4	1-G4	F22D3.1	F22D3.1ab	WBGene00000459	ceh-38	WBGene00000459 F22D3.1 F22D3.1a WP:CE27137 CE27137 F22D3.1b WP:CE29772 CE29772 ceh-38	HD - CUT
RI3_D10	WBGene00016962	C56C10.4	C56C10.4	3-H9	T24C4.7	T24C4.7	WBGene00020763	T24C4.7	WBGene00020763 T24C4.7 WP:CE43501 CE43501 ztf-18	ZF - C2H2 - 1 finger
RI3_D10	WBGene00016962	C56C10.4	C56C10.4	8-H7	F58E6.10	F58E6.10high	WBGene00006778	unc-42	WBGene00006778 F58E6.10 WP:CE39164 CE39164 unc-42	HD - PRD
RI3_D10	WBGene00016962	C56C10.4	C56C10.4	9-E6	F14F3.1	vab-3b	WBGene00006870	vab-3	WBGene00006870 F14F3.1 F14F3.1a WP:CE24899 CE24899 F14F3.1b WP:CE28216 CE28216 F14F3.1c WP:CE28217 CE28217 vab-3 lin-20 mab-18 pax-6	HD - PRD
RI3_D10	WBGene00016962	C56C10.4	C56C10.4	6-C10	ZC395.8	ZC395.8	WBGene00022598	ztf-8	WBGene00022598 ZC395.8 ZC395.8.1 WP:CE33011 CE33011 ZC395.8.2 ztf-8	ZF - C2H2 - 3 fingers
RI2_B09	WBGene00017296	F09E10.6	F09E10.6	8-H4	C44B9.4	C44B9.4trunc	WBGene00008081	athp-1	WBGene00008081 C44B9.4 WP:CE30897 CE30897 athp-1	AT Hook x2
RI2_B09	WBGene00017296	F09E10.6	F09E10.6	6-G6	C18D1.1	C18D1.1	WBGene00000995	die-1	WBGene00000995 C18D1.1 C18D1.1.1 WP:CE01501 CE01501 C18D1.1.2 C18D1.1.3 C18D1.1.4 die-1	ZF - C2H2 - 3 fingers
RI2_B09	WBGene00017296	F09E10.6	F09E10.6	9-H11	JC8.6	lin-54withintron5	WBGene00003037	lin-54	WBGene00003037 JC8.6 JC8.6a WP:CE17989 CE17989 JC8.6b WP:CE17990 CE17990 lin-54	TESMIN x2
RI2_B09	WBGene00017296	F09E10.6	F09E10.6	3-G4	C39E6.4	C39E6.4	WBGene00003377	mls-2	WBGene00003377 C39E6.4 WP:CE30891 CE30891 mls-2	HD - NK
RI2_B09	WBGene00017296	F09E10.6	F09E10.6	8-F6	C17A2.8	C17A2.8	WBGene00003662	nhr-72	WBGene00003662 C17A2.8 WP:CE34695 CE34695 nhr-72	ZF - NHR
RI2_B09	WBGene00017296	F09E10.6	F09E10.6	3-B12	ZC204.12	ZC204.12	WBGene00022562	ZC204.12	WBGene00022562 ZC204.12 ZC204.12.1 WP:CE15106 CE15106 ZC204.12.2	NOVEL
RI4_B08	WBGene00017413	F13A2.4	F13A2.4	10-D9	C34D1.1	C34D1.1=F57B1.7	WBGene00007929	C34D1.1	WBGene00007929 C34D1.1 WP:CE42284 CE42284	ZF - DM
RI4_B081	WBGene00017413	F13A2.4	F13A2.4	5-A8	D1007.1	D1007.1	WBGene00000440	ceh-17	WBGene00000440 D1007.1 WP:CE09036 CE09036 ceh-17 ceh-42	HD - PRD
RI4_B08	WBGene00017413	F13A2.4	F13A2.4	9-C3	Y43F8C.10	Y43F8C.10	WBGene00012832	dmd-3	WBGene00012832 Y43F8C.10 Y43F8C.10a WP:CE39835 CE39835 Y43F8C.10b WP:CE44151 CE44151 dmd-3	ZF - DM
RI4_B081	WBGene00017413	F13A2.4	F13A2.4	9-C3	Y43F8C.10	Y43F8C.10	WBGene00012832	dmd-3	WBGene00012832 Y43F8C.10 Y43F8C.10a WP:CE39835 CE39835 Y43F8C.10b WP:CE44151 CE44151 dmd-3	ZF - DM
RI4_B081	WBGene00017413	F13A2.4	F13A2.4	6-A2	C26E6.2	C26E6.2	WBGene00016138	flh-2	WBGene00016138 C26E6.2 WP:CE32143 CE32143 flh-2	ZF - FLYWCH
RI4_B081	WBGene00017413	F13A2.4	F13A2.4	3-D1	C44C10.8	C44C10.8	WBGene00001981	hnd-1	WBGene00001981 C44C10.8 WP:CE05415 CE05415 hnd-1 hlh-18 hlh-22	bHLH
RI4_B08	WBGene00017413	F13A2.4	F13A2.4	10-A9	C48D5.1	C48D5.1trunccDNA	WBGene00003605	nhr-6	WBGene00003605 C48D5.1 C48D5.1a WP:CE24859 CE24859 C48D5.1b C48D5.1b.1 WP:CE42591 CE42591 C48D5.1b.2 nhr-6 ceb-1 cnr-8 cnr8	ZF - NHR
RI4_B081	WBGene00017413	F13A2.4	F13A2.4	8-F6	C17A2.8	C17A2.8	WBGene00003662	nhr-72	WBGene00003662 C17A2.8 WP:CE34695 CE34695 nhr-72	ZF - NHR
RI4_B081	WBGene00017413	F13A2.4	F13A2.4	5-F3	C09G9.6	C09G9.6	WBGene00003864	oma-1	WBGene00003864 C09G9.6 C09G9.6.1 WP:CE03005 CE03005 C09G9.6.2 oma-1 moe-1	ZF - CCCH - 2 domains
RI4_B081	WBGene00017413	F13A2.4	F13A2.4	2-D12	T24C4.2	T24C4.2	WBGene00020758	T24C4.2	WBGene00020758 T24C4.2 WP:CE19593 CE19593	NOVEL
RI4_B081	WBGene00017413	F13A2.4	F13A2.4	9-F1	Y73F8A.17	Y73F8A.17	WBGene00006559	tbx-40	WBGene00006559 Y73F8A.17 WP:CE22986 CE22986 tbx-40	T-box
RI4_B08	WBGene00017413	F13A2.4	F13A2.4	10-A6	T07C4.2	T07C4.2cDNA	WBGene00006545	tbx-8	WBGene00006545 T07C4.2 WP:CE36891 CE36891 tbx-8	T-box
RI4_B08	WBGene00017413	F13A2.4	F13A2.4	9-G2	T07C4.2	T07C4.2	WBGene00006545	tbx-8	WBGene00006545 T07C4.2 WP:CE36891 CE36891 tbx-8	T-box
RI4_B08	WBGene00017413	F13A2.4	F13A2.4	7-G5	T07C4.6	T07C4.6	WBGene00006546	tbx-9	WBGene00006546 T07C4.6 T07C4.6.1 WP:CE36892 CE36892 T07C4.6.2 tbx-9	T-box
RI4_B08	WBGene00017413	F13A2.4	F13A2.4	4-C10	W06H12.1	W06H12.1	WBGene00012317	ztf-6	WBGene00012317 W06H12.1 WP:CE25145 CE25145 ztf-6	ZF - C2H2 - 2 fingers
RI4_B081	WBGene00017413	F13A2.4	F13A2.4	4-C10	W06H12.1	W06H12.1	WBGene00012317	ztf-6	WBGene00012317 W06H12.1 WP:CE25145 CE25145 ztf-6	ZF - C2H2 - 2 fingers
RI2_C05	WBGene00017950	F31E3.2	F31E3.2	1-G3	F10C1.5	F10C1.5	WBGene00017326	dmd-5	WBGene00017326 F10C1.5 WP:CE29753 CE29753 dmd-5	ZF - DM
RI2_C05	WBGene00017950	F31E3.2	F31E3.2	3-G6	F49H12.1	F49H12.1a	WBGene00003087	lsy-2	WBGene00003087 F49H12.1 F49H12.1a WP:CE28437 CE28437 F49H12.1b F49H12.1b.1 WP:CE38521 CE38521 F49H12.1b.2 lsy-2	ZF - C2H2 - 5 fingers
RI2_C05	WBGene00017950	F31E3.2	F31E3.2	1-H7	F43C1.4	F43C1.4	WBGene00003619	nhr-20	WBGene00003619 F43C1.4 WP:CE28025 CE28025 nhr-20	ZF - NHR
RI3_D08	WBGene00018307	F41G4.1	F41G4.1	10-A4	F31E3.1	F31E3.1cDNA	WBGene00000443	ceh-20	WBGene00000443 F31E3.1 F31E3.1.1 WP:CE01241 CE01241 F31E3.1.2 ceh-20	HD - TALE
RI3_D08	WBGene00018307	F41G4.1	F41G4.1	8-H3	F31E3.1	F31E3.1	WBGene00000443	ceh-20	WBGene00000443 F31E3.1 F31E3.1.1 WP:CE01241 CE01241 F31E3.1.2 ceh-20	HD - TALE
RI3_D08	WBGene00018307	F41G4.1	F41G4.1	1-G3	F10C1.5	F10C1.5	WBGene00017326	dmd-5	WBGene00017326 F10C1.5 WP:CE29753 CE29753 dmd-5	ZF - DM
RI3_D08	WBGene00018307	F41G4.1	F41G4.1	9-H11	JC8.6	lin-54withintron5	WBGene00003037	lin-54	WBGene00003037 JC8.6 JC8.6a WP:CE17989 CE17989 JC8.6b WP:CE17990 CE17990 lin-54	TESMIN x2
RI3_D08	WBGene00018307	F41G4.1	F41G4.1	3-G4	C39E6.4	C39E6.4	WBGene00003377	mls-2	WBGene00003377 C39E6.4 WP:CE30891 CE30891 mls-2	HD - NK
RI3_D08	WBGene00018307	F41G4.1	F41G4.1	4-G7	F44E7.8	F44E7.8	WBGene00018430	nhr-142	WBGene00018430 F44E7.8 WP:CE35972 CE35972 nhr-142	ZF - NHR
RI3_D08	WBGene00018307	F41G4.1	F41G4.1	2-B7	F45B8.4	F45B8.4	WBGene00003909	pag-3	WBGene00003909 F45B8.4 WP:CE24977 CE24977 pag-3	ZF - C2H2 - 5 fingers
RI3_D08	WBGene00018307	F41G4.1	F41G4.1	11-A1	R07B1.1	vab-15cleanyeast	WBGene00006881	vab-15	WBGene00006881 R07B1.1 WP:CE01626 CE01626 vab-15	HD - NK
RI4_A12	WBGene00018413	cyp-33C4	F44C8.1	9-H11	JC8.6	lin-54withintron5	WBGene00003037	lin-54	WBGene00003037 JC8.6 JC8.6a WP:CE17989 CE17989 JC8.6b WP:CE17990 CE17990 lin-54	TESMIN x2
RI4_A12	WBGene00018413	cyp-33C4	F44C8.1	1-B10	C01H6.5	C01H6.5b	WBGene00003622	nhr-23	WBGene00003622 C01H6.5 C01H6.5a WP:CE24775 CE24775 C01H6.5b WP:CE30478 CE30478 C01H6.5c WP:CE37806 CE37806 C01H6.5d WP:CE39084 CE39084 C01H6.5e WP:CE39085 CE39085 C01H6.5f WP:CE39086 CE39086 nhr-23 cnr-3 chr3	ZF - NHR
RI4_A12	WBGene00018413	cyp-33C4	F44C8.1	8-B1	W05B5.3	W05B5.3a	WBGene00003675	nhr-85	WBGene00003675 W05B5.3 W05B5.3a WP:CE26023 CE26023 W05B5.3b W05B5.3b.1 WP:CE20150 CE20150 W05B5.3b.2 nhr-85	ZF - NHR
RI1_D02	WBGene00018715	F52H2.3	F52H2.3	6-G6	C18D1.1	C18D1.1	WBGene00000995	die-1	WBGene00000995 C18D1.1 C18D1.1.1 WP:CE01501 CE01501 C18D1.1.2 C18D1.1.3 C18D1.1.4 die-1	ZF - C2H2 - 3 fingers
RI4_B121	WBGene00019253	H31G24.1	H31G24.1	9-E1	F16H11.4	F16H11.4	WBGene00000428	ceh-1	WBGene00000428 F16H11.4 F16H11.4.1 WP:CE04399 CE04399 F16H11.4.2 ceh-1	HD
RI4_B121	WBGene00019253	H31G24.1	H31G24.1	5-C11	W03A3.1	W03A3.1	WBGene00000435	ceh-10	WBGene00000435 W03A3.1 WP:CE07563 CE07563 ceh-10 mig-11	HD - PRD
RI4_B121	WBGene00019253	H31G24.1	H31G24.1	5-D5	F46C8.5	F46C8.5	WBGene00000438	ceh-14	WBGene00000438 F46C8.5 WP:CE28335 CE28335 ceh-14	HD - LIM
RI4_B121	WBGene00019253	H31G24.1	H31G24.1	2-D3	F20D12.6	F20D12.6b	WBGene00000442	ceh-19	WBGene00000442 F20D12.6 F20D12.6a WP:CE31687 CE31687 F20D12.6b WP:CE04436 CE04436 ceh-19	HD - HOX
RI4_B121	WBGene00019253	H31G24.1	H31G24.1	7-F1	C33D12.1	C33D12.1	WBGene00000452	ceh-31	WBGene00000452 C33D12.1 WP:CE42831 CE42831 ceh-31	HD - NK
RI4_B121	WBGene00019253	H31G24.1	H31G24.1	9-H3	R03C1.3	R03C1.3a	WBGene00000584	cog-1	WBGene00000584 R03C1.3 R03C1.3a WP:CE25964 CE25964 R03C1.3b WP:CE33290 CE33290 cog-1	HD - NK
RI4_B121	WBGene00019253	H31G24.1	H31G24.1	6-G6	C18D1.1	C18D1.1	WBGene00000995	die-1	WBGene00000995 C18D1.1 C18D1.1.1 WP:CE01501 CE01501 C18D1.1.2 C18D1.1.3 C18D1.1.4 die-1	ZF - C2H2 - 3 fingers
RI4_B121	WBGene00019253	H31G24.1	H31G24.1	5-D9	Y53C12C.1	Y53C12C.1	WBGene00013147	eyg-1	WBGene00013147 Y53C12C.1 WP:CE14906 CE14906 eyg-1	HD - PRD, Paired Domain - CPAX
RI4_B121	WBGene00019253	H31G24.1	H31G24.1	9-H1	ZC247.3	ZC247.3	WBGene00003000	lin-11	WBGene00003000 ZC247.3 WP:CE15150 CE15150 lin-11	HD - LIM
RI4_B121	WBGene00019253	H31G24.1	H31G24.1	2-D9	C07H6.7	C07H6.7	WBGene00003024	lin-39	WBGene00003024 C07H6.7 C07H6.7.1 WP:CE03975 CE03975 C07H6.7.2 lin-39 ceh-15	HD - HOX
RI4_B121	WBGene00019253	H31G24.1	H31G24.1	9-H11	JC8.6	lin-54withintron5	WBGene00003037	lin-54	WBGene00003037 JC8.6 JC8.6a WP:CE17989 CE17989 JC8.6b WP:CE17990 CE17990 lin-54	TESMIN x2
RI4_B121	WBGene00019253	H31G24.1	H31G24.1	8-D1	T01C1.2	T01C1.2	WBGene00011315	mbr-1	WBGene00011315 T01C1.2 WP:CE39173 CE39173 mbr-1	HTH
RI4_B121	WBGene00019253	H31G24.1	H31G24.1	6-H3	T05C12.6	T05C12.6abc	WBGene00003241	mig-5	WBGene00003241 T05C12.6 T05C12.6a WP:CE02318 CE02318 T05C12.6b WP:CE25100 CE25100 T05C12.6c T05C12.6c.1 WP:CE28076 CE28076 T05C12.6c.2 mig-5	WH
RI4_B121	WBGene00019253	H31G24.1	H31G24.1	3-G4	C39E6.4	C39E6.4	WBGene00003377	mls-2	WBGene00003377 C39E6.4 WP:CE30891 CE30891 mls-2	HD - NK
RI4_B121	WBGene00019253	H31G24.1	H31G24.1	2-C2	F54H5.4	F54H5.4a	WBGene00003480	mua-1	WBGene00003480 F54H5.4 F54H5.4a WP:CE01967 CE01967 F54H5.4b WP:CE37379 CE37379 klf-3 mua-1	ZF - C2H2 - 3 fingers
RI4_B121	WBGene00019253	H31G24.1	H31G24.1	6-A4	ZK1290.4	ZK1290.4ac	WBGene00003592	nfi-1	WBGene00003592 ZK1290.4 ZK1290.4a WP:CE37597 CE37597 ZK1290.4b ZK1290.4b.1 WP:CE38016 CE38016 ZK1290.4b.2 ZK1290.4c WP:CE38017 CE38017 nfi-1 gei-21	MH1
RI4_B121	WBGene00019253	H31G24.1	H31G24.1	1-A6	T08D10.1	T08D10.1	WBGene00011614	nfya-1	WBGene00011614 T08D10.1 WP:CE03642 CE03642 nfya-1 tag-295	CBF
RI4_B121	WBGene00019253	H31G24.1	H31G24.1	2-B3	C06G3.1	C06G3.1	WBGene00003695	nhr-105	WBGene00003695 C06G3.1 C06G3.1a C06G3.1a.1 WP:CE34659 CE34659 C06G3.1a.2 C06G3.1b WP:CE37188 CE37188 nhr-105	ZF - NHR
RI4_B121	WBGene00019253	H31G24.1	H31G24.1	1-B10	C01H6.5	C01H6.5b	WBGene00003622	nhr-23	WBGene00003622 C01H6.5 C01H6.5a WP:CE24775 CE24775 C01H6.5b WP:CE30478 CE30478 C01H6.5c WP:CE37806 CE37806 C01H6.5d WP:CE39084 CE39084 C01H6.5e WP:CE39085 CE39085 C01H6.5f WP:CE39086 CE39086 nhr-23 cnr-3 chr3	ZF - NHR
RI4_B121	WBGene00019253	H31G24.1	H31G24.1	3-C10	ZK697.2	ZK697.2	WBGene00022805	nhr-256	WBGene00022805 ZK697.2 WP:CE15397 CE15397 nhr-256	ZF - NHR
RI4_B121	WBGene00019253	H31G24.1	H31G24.1	10-E3	ZK455.6	nhr-33	WBGene00013976	nhr-33	WBGene00013976 ZK455.6 ZK455.6.1 WP:CE43818 CE43818 ZK455.6.2 nhr-33	ZF - NHR
RI4_B121	WBGene00019253	H31G24.1	H31G24.1	10-H1	F32B6.1	nhr-4clean	WBGene00003603	nhr-4	WBGene00003603 F32B6.1 WP:CE24934 CE24934 nhr-4	ZF - NHR
RI4_B121	WBGene00019253	H31G24.1	H31G24.1	5-A10	K10C3.6	K10C3.6ab	WBGene00003639	nhr-49	WBGene00003639 K10C3.6 K10C3.6a WP:CE12084 CE12084 K10C3.6b K10C3.6b.1 WP:CE28943 CE28943 K10C3.6b.2 K10C3.6c K10C3.6c.1 WP:CE32693 CE32693 K10C3.6c.2 K10C3.6d WP:CE32694 CE32694 nhr-49	ZF - NHR
RI4_B121	WBGene00019253	H31G24.1	H31G24.1	10-A9	C48D5.1	C48D5.1trunccDNA	WBGene00003605	nhr-6	WBGene00003605 C48D5.1 C48D5.1a WP:CE24859 CE24859 C48D5.1b C48D5.1b.1 WP:CE42591 CE42591 C48D5.1b.2 nhr-6 ceb-1 cnr-8 cnr8	ZF - NHR
RI4_B121	WBGene00019253	H31G24.1	H31G24.1	8-G12	C48D5.1	C48D5.1truncab	WBGene00003605	nhr-6	WBGene00003605 C48D5.1 C48D5.1a WP:CE24859 CE24859 C48D5.1b C48D5.1b.1 WP:CE42591 CE42591 C48D5.1b.2 nhr-6 ceb-1 cnr-8 cnr8	ZF - NHR
RI4_B121	WBGene00019253	H31G24.1	H31G24.1	8-D2	T09A12.4	T09A12.4btruncacd	WBGene00003656	nhr-66	WBGene00003656 T09A12.4 T09A12.4a T09A12.4a.1 WP:CE31061 CE31061 T09A12.4a.2 T09A12.4a.3 T09A12.4b WP:CE31062 CE31062 T09A12.4c WP:CE31063 CE31063 T09A12.4d T09A12.4d.1 WP:CE37723 CE37723 T09A12.4d.2 nhr-66	ZF - NHR
RI4_B121	WBGene00019253	H31G24.1	H31G24.1	3-C6	Y51A2D.17	Y51A2D.17	WBGene00003660	nhr-70	WBGene00003660 Y51A2D.17 WP:CE22324 CE22324 nhr-70	ZF - NHR
RI4_B121	WBGene00019253	H31G24.1	H31G24.1	8-F6	C17A2.8	C17A2.8	WBGene00003662	nhr-72	WBGene00003662 C17A2.8 WP:CE34695 CE34695 nhr-72	ZF - NHR
RI4_B121	WBGene00019253	H31G24.1	H31G24.1	6-E7	Y41D4B.8	Y41D4B.8	WBGene00003682	nhr-92	WBGene00003682 Y41D4B.8 WP:CE37567 CE37567 nhr-92	ZF - NHR
RI4_B121	WBGene00019253	H31G24.1	H31G24.1	2-A10	Y75B8A.1	Y75B8A.1	WBGene00004024	php-3	WBGene00004024 Y75B8A.1 WP:CE28148 CE28148 php-3	HD - HOX
RI4_B121	WBGene00019253	H31G24.1	H31G24.1	10-B4	R06C1.6	R06C1.6trunccDNA	WBGene00011060	R06C1.6	WBGene00011060 R06C1.6 WP:CE37541 CE37541	NOVEL
RI4_B121	WBGene00019253	H31G24.1	H31G24.1	9-F11	R06C1.6	R06C1.6trunc	WBGene00011060	R06C1.6	WBGene00011060 R06C1.6 WP:CE37541 CE37541	NOVEL
RI4_B121	WBGene00019253	H31G24.1	H31G24.1	7-E8	R06F6.6	R06F6.6	WBGene00011069	R06F6.6	WBGene00011069 R06F6.6 R06F6.6.1 WP:CE01622 CE01622 R06F6.6.2	HD - HOX
RI4_B121	WBGene00019253	H31G24.1	H31G24.1	4-D11	C47C12.3	C47C12.3b	WBGene00004335	ref-2	WBGene00004335 C47C12.3 C47C12.3a C47C12.3a.1 WP:CE33037 CE33037 C47C12.3a.2 C47C12.3b WP:CE35437 CE35437 ref-2	ZF - C2H2 - 3 fingers
RI4_B121	WBGene00019253	H31G24.1	H31G24.1	1-A8	F44A6.2	F44A6.2	WBGene00004786	sex-1	WBGene00004786 F44A6.2 F44A6.2.1 WP:CE03323 CE03323 F44A6.2.2 sex-1 nhr-24 cnr14	ZF - NHR
RI4_B121	WBGene00019253	H31G24.1	H31G24.1	2-D8	R12B2.1	R12B2.1	WBGene00004858	sma-4	WBGene00004858 R12B2.1 R12B2.1a R12B2.1a.1 WP:CE25077 CE25077 R12B2.1a.2 R12B2.1a.3 R12B2.1b WP:CE39618 CE39618 sma-4	MH1
RI4_B121	WBGene00019253	H31G24.1	H31G24.1	5-C5	C47G2.2	C47G2.2	WBGene00006853	unc-130	WBGene00006853 C47G2.2 WP:CE02166 CE02166 unc-130	WH - Fork Head
RI4_B121	WBGene00019253	H31G24.1	H31G24.1	8-H7	F58E6.10	F58E6.10high	WBGene00006778	unc-42	WBGene00006778 F58E6.10 WP:CE39164 CE39164 unc-42	HD - PRD
RI4_B121	WBGene00019253	H31G24.1	H31G24.1	11-A1	R07B1.1	vab-15cleanyeast	WBGene00006881	vab-15	WBGene00006881 R07B1.1 WP:CE01626 CE01626 vab-15	HD - NK
RI4_B121	WBGene00019253	H31G24.1	H31G24.1	5-F12	F14F3.1	vab-3a	WBGene00006870	vab-3	WBGene00006870 F14F3.1 F14F3.1a WP:CE24899 CE24899 F14F3.1b WP:CE28216 CE28216 F14F3.1c WP:CE28217 CE28217 vab-3 lin-20 mab-18 pax-6	HD - PRD, Paired Domain - FULL
RI4_B121	WBGene00019253	H31G24.1	H31G24.1	9-A1	R06C7.9	R06C7.9	WBGene00011066	ztf-15	WBGene00011066 R06C7.9 R06C7.9a R06C7.9a.1 WP:CE32477 CE32477 R06C7.9a.2 R06C7.9b WP:CE42219 CE42219 ztf-15	ZF - C2H2 - 5 fingers
RI4_B121	WBGene00019253	H31G24.1	H31G24.1	6-C10	ZC395.8	ZC395.8	WBGene00022598	ztf-8	WBGene00022598 ZC395.8 ZC395.8.1 WP:CE33011 CE33011 ZC395.8.2 ztf-8	ZF - C2H2 - 3 fingers
RI1_D11	WBGene00019512	K08A2.2	K08A2.2	6-G6	C18D1.1	C18D1.1	WBGene00000995	die-1	WBGene00000995 C18D1.1 C18D1.1.1 WP:CE01501 CE01501 C18D1.1.2 C18D1.1.3 C18D1.1.4 die-1	ZF - C2H2 - 3 fingers
RI1_D11	WBGene00019512	K08A2.2	K08A2.2	9-H11	JC8.6	lin-54withintron5	WBGene00003037	lin-54	WBGene00003037 JC8.6 JC8.6a WP:CE17989 CE17989 JC8.6b WP:CE17990 CE17990 lin-54	TESMIN x2
RI1_D11	WBGene00019512	K08A2.2	K08A2.2	2-D8	R12B2.1	R12B2.1	WBGene00004858	sma-4	WBGene00004858 R12B2.1 R12B2.1a R12B2.1a.1 WP:CE25077 CE25077 R12B2.1a.2 R12B2.1a.3 R12B2.1b WP:CE39618 CE39618 sma-4	MH1
RI1_D11	WBGene00019512	K08A2.2	K08A2.2	1-H9	F40H6.4	F40H6.4	WBGene00006547	tbx-11	WBGene00006547 F40H6.4 WP:CE01281 CE01281 tbx-11	T-box
RI1_D11	WBGene00019512	K08A2.2	K08A2.2	4-C10	W06H12.1	W06H12.1	WBGene00012317	ztf-6	WBGene00012317 W06H12.1 WP:CE25145 CE25145 ztf-6	ZF - C2H2 - 2 fingers
RI4_B10	WBGene00020191	clec-53	T03F1.10	11-A2	C08C3.1	egl-5abccleanyeast	WBGene00001174	egl-5	WBGene00001174 C08C3.1 C08C3.1a WP:CE29076 CE29076 C08C3.1b WP:CE32792 CE32792 C08C3.1c WP:CE34523 CE34523 egl-5 ceh-11	HD - HOX
RI4_B10	WBGene00020191	clec-53	T03F1.10	2-D9	C07H6.7	C07H6.7	WBGene00003024	lin-39	WBGene00003024 C07H6.7 C07H6.7.1 WP:CE03975 CE03975 C07H6.7.2 lin-39 ceh-15	HD - HOX
RI4_B10	WBGene00020191	clec-53	T03F1.10	6-A3	C08C3.3	C08C3.3	WBGene00003102	mab-5	WBGene00003102 C08C3.3 WP:CE25765 CE25765 mab-5 lin-21	HD - HOX
RI4_B10	WBGene00020191	clec-53	T03F1.10	5-D1	T18D3.2	T18D3.2	WBGene00003854	odr-7	WBGene00003854 T18D3.2 WP:CE03663 CE03663 odr-7	ZF - NHR
RI4_B10	WBGene00020191	clec-53	T03F1.10	3-G5	ZK867.1	ZK867.1atrunccd	WBGene00044068	syd-9	WBGene00044068 ZK867.1 ZK867.1a WP:CE29652 CE29652 ZK867.1b WP:CE28198 CE28198 ZK867.1c WP:CE35819 CE35819 ZK867.1d WP:CE29653 CE29653 syd-9 tag-239 ztf-10	ZF - C2H2 - 4 fingers
RI4_B10	WBGene00020191	clec-53	T03F1.10	2-B1	F31E8.3	F31E8.3	WBGene00006380	tab-1	WBGene00006380 F31E8.3 WP:CE01930 CE01930 tab-1 mec-16 ceh-29	HD - NK
RI3_D11	WBGene00020250	T05C1.3	T05C1.3	9-E1	F16H11.4	F16H11.4	WBGene00000428	ceh-1	WBGene00000428 F16H11.4 F16H11.4.1 WP:CE04399 CE04399 F16H11.4.2 ceh-1	HD
RI3_D11	WBGene00020250	T05C1.3	T05C1.3	7-F1	C33D12.1	C33D12.1	WBGene00000452	ceh-31	WBGene00000452 C33D12.1 WP:CE42831 CE42831 ceh-31	HD - NK
RI3_D11	WBGene00020250	T05C1.3	T05C1.3	6-G6	C18D1.1	C18D1.1	WBGene00000995	die-1	WBGene00000995 C18D1.1 C18D1.1.1 WP:CE01501 CE01501 C18D1.1.2 C18D1.1.3 C18D1.1.4 die-1	ZF - C2H2 - 3 fingers
RI3_D11	WBGene00020250	T05C1.3	T05C1.3	2-D9	C07H6.7	C07H6.7	WBGene00003024	lin-39	WBGene00003024 C07H6.7 C07H6.7.1 WP:CE03975 CE03975 C07H6.7.2 lin-39 ceh-15	HD - HOX
RI3_D11	WBGene00020250	T05C1.3	T05C1.3	9-H11	JC8.6	lin-54withintron5	WBGene00003037	lin-54	WBGene00003037 JC8.6 JC8.6a WP:CE17989 CE17989 JC8.6b WP:CE17990 CE17990 lin-54	TESMIN x2
RI3_D11	WBGene00020250	T05C1.3	T05C1.3	3-G4	C39E6.4	C39E6.4	WBGene00003377	mls-2	WBGene00003377 C39E6.4 WP:CE30891 CE30891 mls-2	HD - NK
RI3_D11	WBGene00020250	T05C1.3	T05C1.3	10-A5	C38D4.6	C38D4.6bcDNA	WBGene00003912	pal-1	WBGene00003912 C38D4.6 C38D4.6a C38D4.6a.1 WP:CE27837 CE27837 C38D4.6a.2 C38D4.6b C38D4.6b.1 WP:CE05383 CE05383 C38D4.6b.2 C38D4.6c C38D4.6c.1 WP:CE44166 CE44166 C38D4.6c.2 C38D4.6c.3 pal-1 ceh-3 nob-2	HD
RI3_D11	WBGene00020250	T05C1.3	T05C1.3	11-A1	R07B1.1	vab-15cleanyeast	WBGene00006881	vab-15	WBGene00006881 R07B1.1 WP:CE01626 CE01626 vab-15	HD - NK
RI3_A11	WBGene00021010	W03G1.2	W03G1.2	8-H7	F58E6.10	F58E6.10high	WBGene00006778	unc-42	WBGene00006778 F58E6.10 WP:CE39164 CE39164 unc-42	HD - PRD
RI4_B11	WBGene00021781	Y51H7C.3	Y51H7C.3	7-E3	C02F12.10	C02F12.10	WBGene00045215	C02F12.10	WBGene00045215 C02F12.10 WP:CE40680 CE40680	HD
RI4_B11	WBGene00021781	Y51H7C.3	Y51H7C.3	9-E1	F16H11.4	F16H11.4	WBGene00000428	ceh-1	WBGene00000428 F16H11.4 F16H11.4.1 WP:CE04399 CE04399 F16H11.4.2 ceh-1	HD
RI4_B11	WBGene00021781	Y51H7C.3	Y51H7C.3	7-F1	C33D12.1	C33D12.1	WBGene00000452	ceh-31	WBGene00000452 C33D12.1 WP:CE42831 CE42831 ceh-31	HD - NK
RI4_B11	WBGene00021781	Y51H7C.3	Y51H7C.3	9-G9	ZK993.1	ZK993.1	WBGene00022837	ceh-45	WBGene00022837 ZK993.1 WP:CE23489 CE23489 ceh-45	HD - PRD
RI4_B11	WBGene00021781	Y51H7C.3	Y51H7C.3	7-A11	Y65B4BR.9	Y65B4BR.9	WBGene00000434	ceh-9	WBGene00000434 Y65B4BR.9 WP:CE36343 CE36343 ceh-9	HD - NK
RI4_B11	WBGene00021781	Y51H7C.3	Y51H7C.3	6-G6	C18D1.1	C18D1.1	WBGene00000995	die-1	WBGene00000995 C18D1.1 C18D1.1.1 WP:CE01501 CE01501 C18D1.1.2 C18D1.1.3 C18D1.1.4 die-1	ZF - C2H2 - 3 fingers
RI4_B11	WBGene00021781	Y51H7C.3	Y51H7C.3	11-A8	F10B5.3	F10B5.3cleanyeast	WBGene00008640	F10B5.3	WBGene00008640 F10B5.3 WP:CE01545 CE01545	ZF - C2H2 - 4 fingers
RI4_B11	WBGene00021781	Y51H7C.3	Y51H7C.3	6-A3	C08C3.3	C08C3.3	WBGene00003102	mab-5	WBGene00003102 C08C3.3 WP:CE25765 CE25765 mab-5 lin-21	HD - HOX
RI4_B11	WBGene00021781	Y51H7C.3	Y51H7C.3	9-D3	Y55F3BR.5	Y55F3BR.5	WBGene00021942	madf-1	WBGene00021942 Y55F3BR.5 WP:CE22540 CE22540 madf-1	MADF
RI4_B11	WBGene00021781	Y51H7C.3	Y51H7C.3	3-G4	C39E6.4	C39E6.4	WBGene00003377	mls-2	WBGene00003377 C39E6.4 WP:CE30891 CE30891 mls-2	HD - NK
RI4_B11	WBGene00021781	Y51H7C.3	Y51H7C.3	1-H7	F43C1.4	F43C1.4	WBGene00003619	nhr-20	WBGene00003619 F43C1.4 WP:CE28025 CE28025 nhr-20	ZF - NHR
RI4_B11	WBGene00021781	Y51H7C.3	Y51H7C.3	10-H11	K06A1.4	nhr-22clean	WBGene00003621	nhr-22	WBGene00003621 K06A1.4 K06A1.4.1 WP:CE18017 CE18017 K06A1.4.2 nhr-22	ZF - NHR
RI4_B11	WBGene00021781	Y51H7C.3	Y51H7C.3	1-B10	C01H6.5	C01H6.5b	WBGene00003622	nhr-23	WBGene00003622 C01H6.5 C01H6.5a WP:CE24775 CE24775 C01H6.5b WP:CE30478 CE30478 C01H6.5c WP:CE37806 CE37806 C01H6.5d WP:CE39084 CE39084 C01H6.5e WP:CE39085 CE39085 C01H6.5f WP:CE39086 CE39086 nhr-23 cnr-3 chr3	ZF - NHR
RI4_B11	WBGene00021781	Y51H7C.3	Y51H7C.3	11-B5	C11G6.4	nhr-28acleanyeast	WBGene00003624	nhr-28	WBGene00003624 C11G6.4 C11G6.4a WP:CE27061 CE27061 C11G6.4b C11G6.4b.1 WP:CE37954 CE37954 C11G6.4b.2 C11G6.4b.3 nhr-28	ZF - NHR
RI4_B11	WBGene00021781	Y51H7C.3	Y51H7C.3	10-E3	ZK455.6	nhr-33	WBGene00013976	nhr-33	WBGene00013976 ZK455.6 ZK455.6.1 WP:CE43818 CE43818 ZK455.6.2 nhr-33	ZF - NHR
RI4_B11	WBGene00021781	Y51H7C.3	Y51H7C.3	3-C6	Y51A2D.17	Y51A2D.17	WBGene00003660	nhr-70	WBGene00003660 Y51A2D.17 WP:CE22324 CE22324 nhr-70	ZF - NHR
RI4_B11	WBGene00021781	Y51H7C.3	Y51H7C.3	5-D3	T26H2.9	T26H2.9	WBGene00003669	nhr-79	WBGene00003669 T26H2.9 WP:CE31072 CE31072 nhr-79	ZF - NHR
RI4_B11	WBGene00021781	Y51H7C.3	Y51H7C.3	6-A11	Y40B10A.8	Y40B10A.8	WBGene00003676	nhr-86	WBGene00003676 Y40B10A.8 Y40B10A.8.1 WP:CE31110 CE31110 Y40B10A.8.2 nhr-86	ZF - NHR
RI4_B11	WBGene00021781	Y51H7C.3	Y51H7C.3	5-D1	T18D3.2	T18D3.2	WBGene00003854	odr-7	WBGene00003854 T18D3.2 WP:CE03663 CE03663 odr-7	ZF - NHR
RI4_B11	WBGene00021781	Y51H7C.3	Y51H7C.3	2-A10	Y75B8A.1	Y75B8A.1	WBGene00004024	php-3	WBGene00004024 Y75B8A.1 WP:CE28148 CE28148 php-3	HD - HOX
RI4_B11	WBGene00021781	Y51H7C.3	Y51H7C.3	10-A7	F40F8.7	F40F8.7cDNA	WBGene00004096	pqm-1	WBGene00004096 F40F8.7 F40F8.7.1 WP:CE05846 CE05846 F40F8.7.2 pqm-1 pqm-132 CePqM132	ZF - C2H2 - 3 fingers
RI4_B11	WBGene00021781	Y51H7C.3	Y51H7C.3	9-G7	F40F8.7	F40F8.7	WBGene00004096	pqm-1	WBGene00004096 F40F8.7 F40F8.7.1 WP:CE05846 CE05846 F40F8.7.2 pqm-1 pqm-132 CePqM132	ZF - C2H2 - 3 fingers
RI4_B11	WBGene00021781	Y51H7C.3	Y51H7C.3	2-B1	F31E8.3	F31E8.3	WBGene00006380	tab-1	WBGene00006380 F31E8.3 WP:CE01930 CE01930 tab-1 mec-16 ceh-29	HD - NK
RI4_B11	WBGene00021781	Y51H7C.3	Y51H7C.3	8-H7	F58E6.10	F58E6.10high	WBGene00006778	unc-42	WBGene00006778 F58E6.10 WP:CE39164 CE39164 unc-42	HD - PRD
RI4_B11	WBGene00021781	Y51H7C.3	Y51H7C.3	11-A1	R07B1.1	vab-15cleanyeast	WBGene00006881	vab-15	WBGene00006881 R07B1.1 WP:CE01626 CE01626 vab-15	HD - NK
RI4_B11	WBGene00021781	Y51H7C.3	Y51H7C.3	5-F12	F14F3.1	vab-3a	WBGene00006870	vab-3	WBGene00006870 F14F3.1 F14F3.1a WP:CE24899 CE24899 F14F3.1b WP:CE28216 CE28216 F14F3.1c WP:CE28217 CE28217 vab-3 lin-20 mab-18 pax-6	HD - PRD, Paired Domain - FULL
RI4_B11	WBGene00021781	Y51H7C.3	Y51H7C.3	9-G8	T27B1.2	T27B1.2trunc	WBGene00020848	ztf-19	WBGene00020848 T27B1.2 T27B1.2.1 WP:CE38558 CE38558 T27B1.2.2 ztf-19	ZF - C2H2 - 3 fingers
RI2_D02	WBGene00022230	Y73B6A.3	Y73B6A.3	5-A8	D1007.1	D1007.1	WBGene00000440	ceh-17	WBGene00000440 D1007.1 WP:CE09036 CE09036 ceh-17 ceh-42	HD - PRD
RI2_D021	WBGene00022230	Y73B6A.3	Y73B6A.3	5-A8	D1007.1	D1007.1	WBGene00000440	ceh-17	WBGene00000440 D1007.1 WP:CE09036 CE09036 ceh-17 ceh-42	HD - PRD
RI2_D02	WBGene00022230	Y73B6A.3	Y73B6A.3	6-A2	C26E6.2	C26E6.2	WBGene00016138	flh-2	WBGene00016138 C26E6.2 WP:CE32143 CE32143 flh-2	ZF - FLYWCH
RI2_D021	WBGene00022230	Y73B6A.3	Y73B6A.3	6-A2	C26E6.2	C26E6.2	WBGene00016138	flh-2	WBGene00016138 C26E6.2 WP:CE32143 CE32143 flh-2	ZF - FLYWCH
RI2_D021	WBGene00022230	Y73B6A.3	Y73B6A.3	3-G4	C39E6.4	C39E6.4	WBGene00003377	mls-2	WBGene00003377 C39E6.4 WP:CE30891 CE30891 mls-2	HD - NK
RI2_D021	WBGene00022230	Y73B6A.3	Y73B6A.3	5-F3	C09G9.6	C09G9.6	WBGene00003864	oma-1	WBGene00003864 C09G9.6 C09G9.6.1 WP:CE03005 CE03005 C09G9.6.2 oma-1 moe-1	ZF - CCCH - 2 domains
RI2_D02	WBGene00022230	Y73B6A.3	Y73B6A.3	10-A3	C38D4.6	C38D4.6acDNA	WBGene00003912	pal-1	WBGene00003912 C38D4.6 C38D4.6a C38D4.6a.1 WP:CE27837 CE27837 C38D4.6a.2 C38D4.6b C38D4.6b.1 WP:CE05383 CE05383 C38D4.6b.2 C38D4.6c C38D4.6c.1 WP:CE44166 CE44166 C38D4.6c.2 C38D4.6c.3 pal-1 ceh-3 nob-2	HD - HOX
RI2_D02	WBGene00022230	Y73B6A.3	Y73B6A.3	10-A5	C38D4.6	C38D4.6bcDNA	WBGene00003912	pal-1	WBGene00003912 C38D4.6 C38D4.6a C38D4.6a.1 WP:CE27837 CE27837 C38D4.6a.2 C38D4.6b C38D4.6b.1 WP:CE05383 CE05383 C38D4.6b.2 C38D4.6c C38D4.6c.1 WP:CE44166 CE44166 C38D4.6c.2 C38D4.6c.3 pal-1 ceh-3 nob-2	HD
RI2_D02	WBGene00022230	Y73B6A.3	Y73B6A.3	8-H1	C38D4.6	C38D4.6a	WBGene00003912	pal-1	WBGene00003912 C38D4.6 C38D4.6a C38D4.6a.1 WP:CE27837 CE27837 C38D4.6a.2 C38D4.6b C38D4.6b.1 WP:CE05383 CE05383 C38D4.6b.2 C38D4.6c C38D4.6c.1 WP:CE44166 CE44166 C38D4.6c.2 C38D4.6c.3 pal-1 ceh-3 nob-2	HD - HOX
RI2_D021	WBGene00022230	Y73B6A.3	Y73B6A.3	10-A3	C38D4.6	C38D4.6acDNA	WBGene00003912	pal-1	WBGene00003912 C38D4.6 C38D4.6a C38D4.6a.1 WP:CE27837 CE27837 C38D4.6a.2 C38D4.6b C38D4.6b.1 WP:CE05383 CE05383 C38D4.6b.2 C38D4.6c C38D4.6c.1 WP:CE44166 CE44166 C38D4.6c.2 C38D4.6c.3 pal-1 ceh-3 nob-2	HD - HOX
RI2_D021	WBGene00022230	Y73B6A.3	Y73B6A.3	10-A5	C38D4.6	C38D4.6bcDNA	WBGene00003912	pal-1	WBGene00003912 C38D4.6 C38D4.6a C38D4.6a.1 WP:CE27837 CE27837 C38D4.6a.2 C38D4.6b C38D4.6b.1 WP:CE05383 CE05383 C38D4.6b.2 C38D4.6c C38D4.6c.1 WP:CE44166 CE44166 C38D4.6c.2 C38D4.6c.3 pal-1 ceh-3 nob-2	HD
RI2_D021	WBGene00022230	Y73B6A.3	Y73B6A.3	8-H1	C38D4.6	C38D4.6a	WBGene00003912	pal-1	WBGene00003912 C38D4.6 C38D4.6a C38D4.6a.1 WP:CE27837 CE27837 C38D4.6a.2 C38D4.6b C38D4.6b.1 WP:CE05383 CE05383 C38D4.6b.2 C38D4.6c C38D4.6c.1 WP:CE44166 CE44166 C38D4.6c.2 C38D4.6c.3 pal-1 ceh-3 nob-2	HD - HOX
RI2_D021	WBGene00022230	Y73B6A.3	Y73B6A.3	8-H5	C38D4.6	C38D4.6b	WBGene00003912	pal-1	WBGene00003912 C38D4.6 C38D4.6a C38D4.6a.1 WP:CE27837 CE27837 C38D4.6a.2 C38D4.6b C38D4.6b.1 WP:CE05383 CE05383 C38D4.6b.2 C38D4.6c C38D4.6c.1 WP:CE44166 CE44166 C38D4.6c.2 C38D4.6c.3 pal-1 ceh-3 nob-2	HD - HOX
RI2_D02	WBGene00022230	Y73B6A.3	Y73B6A.3	7-D1	C26C6.1	C26C6.1btrunca	WBGene00007042	pbrm-1	WBGene00007042 C26C6.1 C26C6.1a WP:CE30254 CE30254 C26C6.1b C26C6.1b.1 WP:CE38280 CE38280 C26C6.1b.2 C26C6.1b.3 pbrm-1 tag-185	ZF - C2H2 - 1 finger, HMG box
RI2_D021	WBGene00022230	Y73B6A.3	Y73B6A.3	2-A10	Y75B8A.1	Y75B8A.1	WBGene00004024	php-3	WBGene00004024 Y75B8A.1 WP:CE28148 CE28148 php-3	HD - HOX
RI2_D02	WBGene00022230	Y73B6A.3	Y73B6A.3	2-D12	T24C4.2	T24C4.2	WBGene00020758	T24C4.2	WBGene00020758 T24C4.2 WP:CE19593 CE19593	NOVEL
RI2_D021	WBGene00022230	Y73B6A.3	Y73B6A.3	2-D12	T24C4.2	T24C4.2	WBGene00020758	T24C4.2	WBGene00020758 T24C4.2 WP:CE19593 CE19593	NOVEL
RI2_D02	WBGene00022230	Y73B6A.3	Y73B6A.3	4-H7	ZK652.6	ZK652.6a	WBGene00022785	ZK652.6	WBGene00022785 ZK652.6 ZK652.6a ZK652.6a.1 WP:CE25693 CE25693 ZK652.6a.2 ZK652.6a.3 ZK652.6b WP:CE34462 CE34462	ZF - C2H2 - 1 finger
AB_B04	WBGene00022789	ZK682.5	ZK682.5	9-G2	T07C4.2	T07C4.2	WBGene00006545	tbx-8	WBGene00006545 T07C4.2 WP:CE36891 CE36891 tbx-8	T-box
RI3_A10	WBGene00044617	bus-1	R03H4.6	6-H3	T05C12.6	T05C12.6abc	WBGene00003241	mig-5	WBGene00003241 T05C12.6 T05C12.6a WP:CE02318 CE02318 T05C12.6b WP:CE25100 CE25100 T05C12.6c T05C12.6c.1 WP:CE28076 CE28076 T05C12.6c.2 mig-5	WH

## Sheet: Promoters
Plate Name	Bait Name	Bait Name 2	Bait Name 3	Array Coord	Orf Name	Orf Name 2	WB Gene	Common Name	Alternative Names	Info
1001_C02	WBGene00006217	str-173	Y17G9A.1	1-G3	F10C1.5	F10C1.5	WBGene00017326	dmd-5	WBGene00017326 F10C1.5 WP:CE29753 CE29753 dmd-5	ZF - DM
1001_C02	WBGene00006217	str-173	Y17G9A.1	9-G2	T07C4.2	T07C4.2	WBGene00006545	tbx-8	WBGene00006545 T07C4.2 WP:CE36891 CE36891 tbx-8	T-box
1001_F04	WBGene00016350	C33E10.10	C33E10.10	1-A8	F44A6.2	F44A6.2	WBGene00004786	sex-1	WBGene00004786 F44A6.2 F44A6.2.1 WP:CE03323 CE03323 F44A6.2.2 sex-1 nhr-24 cnr14	ZF - NHR
1001_G06	WBGene00005949	srx-58	C29F3.6	8-H4	C44B9.4	C44B9.4trunc	WBGene00008081	athp-1	WBGene00008081 C44B9.4 WP:CE30897 CE30897 athp-1	AT Hook x2
1001_G06	WBGene00005949	srx-58	C29F3.6	5-D5	F46C8.5	F46C8.5	WBGene00000438	ceh-14	WBGene00000438 F46C8.5 WP:CE28335 CE28335 ceh-14	HD - LIM
1001_G06	WBGene00005949	srx-58	C29F3.6	9-G9	ZK993.1	ZK993.1	WBGene00022837	ceh-45	WBGene00022837 ZK993.1 WP:CE23489 CE23489 ceh-45	HD - PRD
1001_G06	WBGene00005949	srx-58	C29F3.6	5-D7	B0412.1	B0412.1atrunc	WBGene00000895	dac-1	WBGene00000895 B0412.1 B0412.1a WP:CE26848 CE26848 B0412.1b WP:CE33550 CE33550 dac-1 ski-1	WH - DAC
1001_G06	WBGene00005949	srx-58	C29F3.6	3-F7	C27C12.6	C27C12.6	WBGene00007776	dmd-4	WBGene00007776 C27C12.6 WP:CE23560 CE23560 dmd-4 tag-248	ZF - DM
1001_G06	WBGene00005949	srx-58	C29F3.6	11-A2	C08C3.1	egl-5abccleanyeast	WBGene00001174	egl-5	WBGene00001174 C08C3.1 C08C3.1a WP:CE29076 CE29076 C08C3.1b WP:CE32792 CE32792 C08C3.1c WP:CE34523 CE34523 egl-5 ceh-11	HD - HOX
1001_G06	WBGene00005949	srx-58	C29F3.6	7-C2	F53F8.1	F53F8.1	WBGene00009998	klf-2	WBGene00009998 F53F8.1 WP:CE44073 CE44073 klf-2	ZF - C2H2 - 3 fingers
1001_G06	WBGene00005949	srx-58	C29F3.6	6-H3	T05C12.6	T05C12.6abc	WBGene00003241	mig-5	WBGene00003241 T05C12.6 T05C12.6a WP:CE02318 CE02318 T05C12.6b WP:CE25100 CE25100 T05C12.6c T05C12.6c.1 WP:CE28076 CE28076 T05C12.6c.2 mig-5	WH
1001_G06	WBGene00005949	srx-58	C29F3.6	5-A5	T06C12.6	T06C12.6	WBGene00003692	nhr-102	WBGene00003692 T06C12.6 WP:CE16356 CE16356 nhr-102	ZF - NHR
1001_G06	WBGene00005949	srx-58	C29F3.6	4-G7	F44E7.8	F44E7.8	WBGene00018430	nhr-142	WBGene00018430 F44E7.8 WP:CE35972 CE35972 nhr-142	ZF - NHR
1001_G06	WBGene00005949	srx-58	C29F3.6	1-H7	F43C1.4	F43C1.4	WBGene00003619	nhr-20	WBGene00003619 F43C1.4 WP:CE28025 CE28025 nhr-20	ZF - NHR
1001_G06	WBGene00005949	srx-58	C29F3.6	8-D2	T09A12.4	T09A12.4btruncacd	WBGene00003656	nhr-66	WBGene00003656 T09A12.4 T09A12.4a T09A12.4a.1 WP:CE31061 CE31061 T09A12.4a.2 T09A12.4a.3 T09A12.4b WP:CE31062 CE31062 T09A12.4c WP:CE31063 CE31063 T09A12.4d T09A12.4d.1 WP:CE37723 CE37723 T09A12.4d.2 nhr-66	ZF - NHR
1001_G06	WBGene00005949	srx-58	C29F3.6	8-F6	C17A2.8	C17A2.8	WBGene00003662	nhr-72	WBGene00003662 C17A2.8 WP:CE34695 CE34695 nhr-72	ZF - NHR
1001_G06	WBGene00005949	srx-58	C29F3.6	7-E8	R06F6.6	R06F6.6	WBGene00011069	R06F6.6	WBGene00011069 R06F6.6 R06F6.6.1 WP:CE01622 CE01622 R06F6.6.2	HD - HOX
1001_G06	WBGene00005949	srx-58	C29F3.6	1-H9	F40H6.4	F40H6.4	WBGene00006547	tbx-11	WBGene00006547 F40H6.4 WP:CE01281 CE01281 tbx-11	T-box
1001_G06	WBGene00005949	srx-58	C29F3.6	9-G2	T07C4.2	T07C4.2	WBGene00006545	tbx-8	WBGene00006545 T07C4.2 WP:CE36891 CE36891 tbx-8	T-box
1001_G06	WBGene00005949	srx-58	C29F3.6	7-G5	T07C4.6	T07C4.6	WBGene00006546	tbx-9	WBGene00006546 T07C4.6 T07C4.6.1 WP:CE36892 CE36892 T07C4.6.2 tbx-9	T-box
1001_G06	WBGene00005949	srx-58	C29F3.6	8-H7	F58E6.10	F58E6.10high	WBGene00006778	unc-42	WBGene00006778 F58E6.10 WP:CE39164 CE39164 unc-42	HD - PRD
1001_G06	WBGene00005949	srx-58	C29F3.6	11-A1	R07B1.1	vab-15cleanyeast	WBGene00006881	vab-15	WBGene00006881 R07B1.1 WP:CE01626 CE01626 vab-15	HD - NK
1001_G06	WBGene00005949	srx-58	C29F3.6	5-F12	F14F3.1	vab-3a	WBGene00006870	vab-3	WBGene00006870 F14F3.1 F14F3.1a WP:CE24899 CE24899 F14F3.1b WP:CE28216 CE28216 F14F3.1c WP:CE28217 CE28217 vab-3 lin-20 mab-18 pax-6	HD - PRD, Paired Domain - FULL
1001_G06	WBGene00005949	srx-58	C29F3.6	9-E6	F14F3.1	vab-3b	WBGene00006870	vab-3	WBGene00006870 F14F3.1 F14F3.1a WP:CE24899 CE24899 F14F3.1b WP:CE28216 CE28216 F14F3.1c WP:CE28217 CE28217 vab-3 lin-20 mab-18 pax-6	HD - PRD
1001_G06	WBGene00005949	srx-58	C29F3.6	3-B12	ZC204.12	ZC204.12	WBGene00022562	ZC204.12	WBGene00022562 ZC204.12 ZC204.12.1 WP:CE15106 CE15106 ZC204.12.2	NOVEL
1001_G06	WBGene00005949	srx-58	C29F3.6	6-C10	ZC395.8	ZC395.8	WBGene00022598	ztf-8	WBGene00022598 ZC395.8 ZC395.8.1 WP:CE33011 CE33011 ZC395.8.2 ztf-8	ZF - C2H2 - 3 fingers
1001_G08	WBGene00014154	ZK930.4	ZK930.4	7-G6	T22H6.6	T22H6.6	WBGene00001560	gei-3	WBGene00001560 T22H6.6 T22H6.6a WP:CE31625 CE31625 T22H6.6b WP:CE40397 CE40397 T22H6.6c WP:CE40398 CE40398 gei-3	HMG box
1001_G08	WBGene00014154	ZK930.4	ZK930.4	4-C8	R02D3.7	R02D3.7	WBGene00019824	R02D3.7	WBGene00019824 R02D3.7 WP:CE18101 CE18101	ZF - C2H2 - 1 finger
1001_G08	WBGene00014154	ZK930.4	ZK930.4	10-A6	T07C4.2	T07C4.2cDNA	WBGene00006545	tbx-8	WBGene00006545 T07C4.2 WP:CE36891 CE36891 tbx-8	T-box
1001_G08	WBGene00014154	ZK930.4	ZK930.4	9-G2	T07C4.2	T07C4.2	WBGene00006545	tbx-8	WBGene00006545 T07C4.2 WP:CE36891 CE36891 tbx-8	T-box
1001_G08	WBGene00014154	ZK930.4	ZK930.4	7-G5	T07C4.6	T07C4.6	WBGene00006546	tbx-9	WBGene00006546 T07C4.6 T07C4.6.1 WP:CE36892 CE36892 T07C4.6.2 tbx-9	T-box
1001_H05	WBGene00006930	vit-6	K07H8.6	9-H4	C17C3.10	C17C3.10	WBGene00001966	hlh-27	WBGene00001966 C17C3.10 WP:CE04030 CE04030 hlh-27	bHLH
1001_H05	WBGene00006930	vit-6	K07H8.6	9-G2	T07C4.2	T07C4.2	WBGene00006545	tbx-8	WBGene00006545 T07C4.2 WP:CE36891 CE36891 tbx-8	T-box
1002_A01	WBGene00044617	bus-1	R03H4.6	6-F5	C46E10.8	C46E10.8	WBGene00016712	C46E10.8	WBGene00016712 C46E10.8 WP:CE27861 CE27861	ZF - C2H2 - 1 finger
1002_A01	WBGene00044617	bus-1	R03H4.6	10-A6	T07C4.2	T07C4.2cDNA	WBGene00006545	tbx-8	WBGene00006545 T07C4.2 WP:CE36891 CE36891 tbx-8	T-box
1002_A01	WBGene00044617	bus-1	R03H4.6	9-G2	T07C4.2	T07C4.2	WBGene00006545	tbx-8	WBGene00006545 T07C4.2 WP:CE36891 CE36891 tbx-8	T-box
1002_A01	WBGene00044617	bus-1	R03H4.6	7-G5	T07C4.6	T07C4.6	WBGene00006546	tbx-9	WBGene00006546 T07C4.6 T07C4.6.1 WP:CE36892 CE36892 T07C4.6.2 tbx-9	T-box
1002_F12	WBGene00008648	F10D11.2	F10D11.2	9-E1	F16H11.4	F16H11.4	WBGene00000428	ceh-1	WBGene00000428 F16H11.4 F16H11.4.1 WP:CE04399 CE04399 F16H11.4.2 ceh-1	HD
1002_F12	WBGene00008648	F10D11.2	F10D11.2	2-D9	C07H6.7	C07H6.7	WBGene00003024	lin-39	WBGene00003024 C07H6.7 C07H6.7.1 WP:CE03975 CE03975 C07H6.7.2 lin-39 ceh-15	HD - HOX
1002_F12	WBGene00008648	F10D11.2	F10D11.2	6-H3	T05C12.6	T05C12.6abc	WBGene00003241	mig-5	WBGene00003241 T05C12.6 T05C12.6a WP:CE02318 CE02318 T05C12.6b WP:CE25100 CE25100 T05C12.6c T05C12.6c.1 WP:CE28076 CE28076 T05C12.6c.2 mig-5	WH
1002_F12	WBGene00008648	F10D11.2	F10D11.2	3-G4	C39E6.4	C39E6.4	WBGene00003377	mls-2	WBGene00003377 C39E6.4 WP:CE30891 CE30891 mls-2	HD - NK
1002_F12	WBGene00008648	F10D11.2	F10D11.2	2-A11	F26C11.2	F26C11.2	WBGene00006744	unc-4	WBGene00006744 F26C11.2 WP:CE01560 CE01560 unc-4 ceh-4	HD - PRD
1002_F12	WBGene00008648	F10D11.2	F10D11.2	8-H7	F58E6.10	F58E6.10high	WBGene00006778	unc-42	WBGene00006778 F58E6.10 WP:CE39164 CE39164 unc-42	HD - PRD
1002_F12	WBGene00008648	F10D11.2	F10D11.2	11-A1	R07B1.1	vab-15cleanyeast	WBGene00006881	vab-15	WBGene00006881 R07B1.1 WP:CE01626 CE01626 vab-15	HD - NK
1003_E10	WBGene00004932	sod-3	C08A9.1	3-G7	R09G11.2	R09G11.2ac	WBGene00003600	nhr-1	WBGene00003600 R09G11.2 R09G11.2a R09G11.2a.1 WP:CE34353 CE34353 R09G11.2a.2 R09G11.2c WP:CE33812 CE33812 R09G11.2d WP:CE34355 CE34355 nhr-1 crf-1	ZF - NHR
1003_E10	WBGene00004932	sod-3	C08A9.1	1-H9	F40H6.4	F40H6.4	WBGene00006547	tbx-11	WBGene00006547 F40H6.4 WP:CE01281 CE01281 tbx-11	T-box
1003_E10	WBGene00004932	sod-3	C08A9.1	9-G2	T07C4.2	T07C4.2	WBGene00006545	tbx-8	WBGene00006545 T07C4.2 WP:CE36891 CE36891 tbx-8	T-box
1003_E10	WBGene00004932	sod-3	C08A9.1	3-B12	ZC204.12	ZC204.12	WBGene00022562	ZC204.12	WBGene00022562 ZC204.12 ZC204.12.1 WP:CE15106 CE15106 ZC204.12.2	NOVEL
1004_C03	WBGene00000901	daf-5	W01G7.1	2-F1	C24A1.2	C24A1.2a	WBGene00016029	C24A1.2	WBGene00016029 C24A1.2 C24A1.2a WP:CE27722 CE27722 C24A1.2b C24A1.2b.1 WP:CE38587 CE38587 C24A1.2b.2	WH - ETS
1004_C03	WBGene00000901	daf-5	W01G7.1	1-C4	T27A1.6	T27A1.6	WBGene00003106	mab-9	WBGene00003106 T27A1.6 WP:CE24016 CE24016 mab-9 tbx-12 Ce-tbx-12	T-box
1004_C03	WBGene00000901	daf-5	W01G7.1	5-A5	T06C12.6	T06C12.6	WBGene00003692	nhr-102	WBGene00003692 T06C12.6 WP:CE16356 CE16356 nhr-102	ZF - NHR
1004_C03	WBGene00000901	daf-5	W01G7.1	4-G7	F44E7.8	F44E7.8	WBGene00018430	nhr-142	WBGene00018430 F44E7.8 WP:CE35972 CE35972 nhr-142	ZF - NHR
1004_C03	WBGene00000901	daf-5	W01G7.1	6-E11	T12C9.1	T12C9.1	WBGene00020460	nhr-273	WBGene00020460 T12C9.1 WP:CE26822 CE26822 nhr-273	ZF - NHR
1004_C03	WBGene00000901	daf-5	W01G7.1	10-E3	ZK455.6	nhr-33	WBGene00013976	nhr-33	WBGene00013976 ZK455.6 ZK455.6.1 WP:CE43818 CE43818 ZK455.6.2 nhr-33	ZF - NHR
1004_C03	WBGene00000901	daf-5	W01G7.1	8-D12	F16H11.5	F16H11.5	WBGene00003635	nhr-45	WBGene00003635 F16H11.5 WP:CE40252 CE40252 nhr-45	ZF - NHR
1004_C03	WBGene00000901	daf-5	W01G7.1	3-C6	Y51A2D.17	Y51A2D.17	WBGene00003660	nhr-70	WBGene00003660 Y51A2D.17 WP:CE22324 CE22324 nhr-70	ZF - NHR
1004_C03	WBGene00000901	daf-5	W01G7.1	6-A11	Y40B10A.8	Y40B10A.8	WBGene00003676	nhr-86	WBGene00003676 Y40B10A.8 Y40B10A.8.1 WP:CE31110 CE31110 Y40B10A.8.2 nhr-86	ZF - NHR
1004_C03	WBGene00000901	daf-5	W01G7.1	9-A5	Y47D3A.12	Y47D3A.12	WBGene00006556	tbx-37	WBGene00006556 Y47D3A.12 Y47D3A.12.1 WP:CE44340 CE44340 Y47D3A.12.2 tbx-37	T-box
1004_C03	WBGene00000901	daf-5	W01G7.1	10-A6	T07C4.2	T07C4.2cDNA	WBGene00006545	tbx-8	WBGene00006545 T07C4.2 WP:CE36891 CE36891 tbx-8	T-box
1004_C03	WBGene00000901	daf-5	W01G7.1	9-G2	T07C4.2	T07C4.2	WBGene00006545	tbx-8	WBGene00006545 T07C4.2 WP:CE36891 CE36891 tbx-8	T-box
1004_C03	WBGene00000901	daf-5	W01G7.1	7-G5	T07C4.6	T07C4.6	WBGene00006546	tbx-9	WBGene00006546 T07C4.6 T07C4.6.1 WP:CE36892 CE36892 T07C4.6.2 tbx-9	T-box
1004_C03	WBGene00000901	daf-5	W01G7.1	9-D10	Y113G7A.6	Y113G7A.6b	WBGene00006652	ttx-1	WBGene00006652 Y113G7A.6 Y113G7A.6a WP:CE31090 CE31090 Y113G7A.6b WP:CE31091 CE31091 Y113G7A.6c Y113G7A.6c.1 WP:CE43026 CE43026 Y113G7A.6c.2 ttx-1	HD - PRD
1004_C03	WBGene00000901	daf-5	W01G7.1	6-A6	ZC328.2	ZC328.2	WBGene00022592	ZC328.2	WBGene00022592 ZC328.2 WP:CE39078 CE39078	ZF - C2H2 - 3 fingers
1004_G09	WBGene00003175	mec-12	C44B11.3	8-C9	D1005.3	D1005.3	WBGene00016997	D1005.3	WBGene00016997 D1005.3 WP:CE06999 CE06999	bZIP
1004_G09	WBGene00003175	mec-12	C44B11.3	9-C3	Y43F8C.10	Y43F8C.10	WBGene00012832	dmd-3	WBGene00012832 Y43F8C.10 Y43F8C.10a WP:CE39835 CE39835 Y43F8C.10b WP:CE44151 CE44151 dmd-3	ZF - DM
1004_G09	WBGene00003175	mec-12	C44B11.3	1-G3	F10C1.5	F10C1.5	WBGene00017326	dmd-5	WBGene00017326 F10C1.5 WP:CE29753 CE29753 dmd-5	ZF - DM
1004_G09	WBGene00003175	mec-12	C44B11.3	10-A8	F18A1.2	F18A1.2cDNA	WBGene00003012	lin-26	WBGene00003012 F18A1.2 F18A1.2.1 WP:CE27972 CE27972 F18A1.2.2 F18A1.2.3 lin-26	ZF - C2H2 - 1 finger
1004_G09	WBGene00003175	mec-12	C44B11.3	9-D1	F18A1.2	F18A1.2	WBGene00003012	lin-26	WBGene00003012 F18A1.2 F18A1.2.1 WP:CE27972 CE27972 F18A1.2.2 F18A1.2.3 lin-26	ZF - C2H2 - 1 finger
1004_G09	WBGene00003175	mec-12	C44B11.3	9-G3	F18A1.2	F18A1.2+3'UTR	WBGene00003012	lin-26	WBGene00003012 F18A1.2 F18A1.2.1 WP:CE27972 CE27972 F18A1.2.2 F18A1.2.3 lin-26	ZF - C2H2 - 1 finger
1004_G09	WBGene00003175	mec-12	C44B11.3	2-C5	Y53C12B.5	Y53C12B.5a	WBGene00003100	mab-3	WBGene00003100 Y53C12B.5 Y53C12B.5a WP:CE14902 CE14902 Y53C12B.5b WP:CE32983 CE32983 mab-3	ZF - DM - 2 domains
1004_G09	WBGene00003175	mec-12	C44B11.3	11-A9	T20F10.2	T20F10.2bcleanyeast	WBGene00011864	T20F10.2	WBGene00011864 T20F10.2 T20F10.2a WP:CE21191 CE21191 T20F10.2b WP:CE13846 CE13846 T20F10.2c WP:CE40125 CE40125	NOVEL
1004_G09	WBGene00003175	mec-12	C44B11.3	7-G5	T07C4.6	T07C4.6	WBGene00006546	tbx-9	WBGene00006546 T07C4.6 T07C4.6.1 WP:CE36892 CE36892 T07C4.6.2 tbx-9	T-box
1004_G09	WBGene00003175	mec-12	C44B11.3	3-B12	ZC204.12	ZC204.12	WBGene00022562	ZC204.12	WBGene00022562 ZC204.12 ZC204.12.1 WP:CE15106 CE15106 ZC204.12.2	NOVEL
1005_E06	WBGene00006970	zag-1	F28F9.1	10-A8	F18A1.2	F18A1.2cDNA	WBGene00003012	lin-26	WBGene00003012 F18A1.2 F18A1.2.1 WP:CE27972 CE27972 F18A1.2.2 F18A1.2.3 lin-26	ZF - C2H2 - 1 finger
1005_E06	WBGene00006970	zag-1	F28F9.1	9-D1	F18A1.2	F18A1.2	WBGene00003012	lin-26	WBGene00003012 F18A1.2 F18A1.2.1 WP:CE27972 CE27972 F18A1.2.2 F18A1.2.3 lin-26	ZF - C2H2 - 1 finger
1005_E06	WBGene00006970	zag-1	F28F9.1	9-G3	F18A1.2	F18A1.2+3'UTR	WBGene00003012	lin-26	WBGene00003012 F18A1.2 F18A1.2.1 WP:CE27972 CE27972 F18A1.2.2 F18A1.2.3 lin-26	ZF - C2H2 - 1 finger
1005_E06	WBGene00006970	zag-1	F28F9.1	3-D7	C53D5.4	C53D5.4	WBGene00016905	ztf-3	WBGene00016905 C53D5.4 WP:CE23611 CE23611 ztf-3	ZF - C2H2 - 1 finger
1005_H02	WBGene00006766	unc-30	B0564.10	3-D8	K06A1.1	K06A1.1	WBGene00019424	aptf-1	WBGene00019424 K06A1.1 WP:CE35990 CE35990 aptf-1	AP-2
1005_H02	WBGene00006766	unc-30	B0564.10	5-A8	D1007.1	D1007.1	WBGene00000440	ceh-17	WBGene00000440 D1007.1 WP:CE09036 CE09036 ceh-17 ceh-42	HD - PRD
1005_H02	WBGene00006766	unc-30	B0564.10	5-D4	C37E2.4	C37E2.4	WBGene00000457	ceh-36	WBGene00000457 C37E2.4 WP:CE08623 CE08623 ceh-36	HD - PRD
1005_H02	WBGene00006766	unc-30	B0564.10	5-D2	C37E2.5	C37E2.5	WBGene00000458	ceh-37	WBGene00000458 C37E2.5 WP:CE08624 CE08624 ceh-37	HD - PRD
1005_H02	WBGene00006766	unc-30	B0564.10	9-G9	ZK993.1	ZK993.1	WBGene00022837	ceh-45	WBGene00022837 ZK993.1 WP:CE23489 CE23489 ceh-45	HD - PRD
1005_H02	WBGene00006766	unc-30	B0564.10	9-H11	JC8.6	lin-54withintron5	WBGene00003037	lin-54	WBGene00003037 JC8.6 JC8.6a WP:CE17989 CE17989 JC8.6b WP:CE17990 CE17990 lin-54	TESMIN x2
1005_H02	WBGene00006766	unc-30	B0564.10	2-B7	F45B8.4	F45B8.4	WBGene00003909	pag-3	WBGene00003909 F45B8.4 WP:CE24977 CE24977 pag-3	ZF - C2H2 - 5 fingers
1005_H02	WBGene00006766	unc-30	B0564.10	2-D12	T24C4.2	T24C4.2	WBGene00020758	T24C4.2	WBGene00020758 T24C4.2 WP:CE19593 CE19593	NOVEL
1005_H02	WBGene00006766	unc-30	B0564.10	9-D10	Y113G7A.6	Y113G7A.6b	WBGene00006652	ttx-1	WBGene00006652 Y113G7A.6 Y113G7A.6a WP:CE31090 CE31090 Y113G7A.6b WP:CE31091 CE31091 Y113G7A.6c Y113G7A.6c.1 WP:CE43026 CE43026 Y113G7A.6c.2 ttx-1	HD - PRD
1005_H02	WBGene00006766	unc-30	B0564.10	5-C10	B0564.10	B0564.10ab	WBGene00006766	unc-30	WBGene00006766 B0564.10 B0564.10a WP:CE05183 CE05183 B0564.10b WP:CE36087 CE36087 unc-30	HD - PRD
1005_H02	WBGene00006766	unc-30	B0564.10	5-F12	F14F3.1	vab-3a	WBGene00006870	vab-3	WBGene00006870 F14F3.1 F14F3.1a WP:CE24899 CE24899 F14F3.1b WP:CE28216 CE28216 F14F3.1c WP:CE28217 CE28217 vab-3 lin-20 mab-18 pax-6	HD - PRD, Paired Domain - FULL
1006_D01	WBGene00008195	C49C3.5	C49C3.5	10-D9	C34D1.1	C34D1.1=F57B1.7	WBGene00007929	C34D1.1	WBGene00007929 C34D1.1 WP:CE42284 CE42284	ZF - DM
1006_D01	WBGene00008195	C49C3.5	C49C3.5	9-C3	Y43F8C.10	Y43F8C.10	WBGene00012832	dmd-3	WBGene00012832 Y43F8C.10 Y43F8C.10a WP:CE39835 CE39835 Y43F8C.10b WP:CE44151 CE44151 dmd-3	ZF - DM
1006_D01	WBGene00008195	C49C3.5	C49C3.5	9-H11	JC8.6	lin-54withintron5	WBGene00003037	lin-54	WBGene00003037 JC8.6 JC8.6a WP:CE17989 CE17989 JC8.6b WP:CE17990 CE17990 lin-54	TESMIN x2
1006_D01	WBGene00008195	C49C3.5	C49C3.5	6-H3	T05C12.6	T05C12.6abc	WBGene00003241	mig-5	WBGene00003241 T05C12.6 T05C12.6a WP:CE02318 CE02318 T05C12.6b WP:CE25100 CE25100 T05C12.6c T05C12.6c.1 WP:CE28076 CE28076 T05C12.6c.2 mig-5	WH
1006_D01	WBGene00008195	C49C3.5	C49C3.5	2-B3	C06G3.1	C06G3.1	WBGene00003695	nhr-105	WBGene00003695 C06G3.1 C06G3.1a C06G3.1a.1 WP:CE34659 CE34659 C06G3.1a.2 C06G3.1b WP:CE37188 CE37188 nhr-105	ZF - NHR
1006_D01	WBGene00008195	C49C3.5	C49C3.5	8-F6	C17A2.8	C17A2.8	WBGene00003662	nhr-72	WBGene00003662 C17A2.8 WP:CE34695 CE34695 nhr-72	ZF - NHR
1006_D01	WBGene00008195	C49C3.5	C49C3.5	1-H9	F40H6.4	F40H6.4	WBGene00006547	tbx-11	WBGene00006547 F40H6.4 WP:CE01281 CE01281 tbx-11	T-box
1006_D01	WBGene00008195	C49C3.5	C49C3.5	10-A6	T07C4.2	T07C4.2cDNA	WBGene00006545	tbx-8	WBGene00006545 T07C4.2 WP:CE36891 CE36891 tbx-8	T-box
1006_D01	WBGene00008195	C49C3.5	C49C3.5	9-G2	T07C4.2	T07C4.2	WBGene00006545	tbx-8	WBGene00006545 T07C4.2 WP:CE36891 CE36891 tbx-8	T-box
1006_D01	WBGene00008195	C49C3.5	C49C3.5	7-G5	T07C4.6	T07C4.6	WBGene00006546	tbx-9	WBGene00006546 T07C4.6 T07C4.6.1 WP:CE36892 CE36892 T07C4.6.2 tbx-9	T-box
1006_D01	WBGene00008195	C49C3.5	C49C3.5	1-F6	F54F2.5	F54F2.5a	WBGene00018833	ztf-1	WBGene00018833 F54F2.5 F54F2.5a WP:CE25004 CE25004 F54F2.5b WP:CE32435 CE32435 ztf-1	ZF - C2H2 - 4 fingers
1006_E02	WBGene00003717	nhr-127	T13F3.3	10-B2	F26H9.2	F26H9.2cDNA	WBGene00009174	F26H9.2	WBGene00009174 F26H9.2 WP:CE43857 CE43857	RPEL - 2 domains
1006_E02	WBGene00003717	nhr-127	T13F3.3	9-H11	JC8.6	lin-54withintron5	WBGene00003037	lin-54	WBGene00003037 JC8.6 JC8.6a WP:CE17989 CE17989 JC8.6b WP:CE17990 CE17990 lin-54	TESMIN x2
1006_E02	WBGene00003717	nhr-127	T13F3.3	10-A9	C48D5.1	C48D5.1trunccDNA	WBGene00003605	nhr-6	WBGene00003605 C48D5.1 C48D5.1a WP:CE24859 CE24859 C48D5.1b C48D5.1b.1 WP:CE42591 CE42591 C48D5.1b.2 nhr-6 ceb-1 cnr-8 cnr8	ZF - NHR
1006_E02	WBGene00003717	nhr-127	T13F3.3	8-G12	C48D5.1	C48D5.1truncab	WBGene00003605	nhr-6	WBGene00003605 C48D5.1 C48D5.1a WP:CE24859 CE24859 C48D5.1b C48D5.1b.1 WP:CE42591 CE42591 C48D5.1b.2 nhr-6 ceb-1 cnr-8 cnr8	ZF - NHR
1006_E02	WBGene00003717	nhr-127	T13F3.3	2-B4	C08F8.8	C08F8.8	WBGene00003657	nhr-67	WBGene00003657 C08F8.8 WP:CE18491 CE18491 nhr-67 lsy-9	ZF - NHR
1006_E02	WBGene00003717	nhr-127	T13F3.3	9-G2	T07C4.2	T07C4.2	WBGene00006545	tbx-8	WBGene00006545 T07C4.2 WP:CE36891 CE36891 tbx-8	T-box
1006_E02	WBGene00003717	nhr-127	T13F3.3	7-G5	T07C4.6	T07C4.6	WBGene00006546	tbx-9	WBGene00006546 T07C4.6 T07C4.6.1 WP:CE36892 CE36892 T07C4.6.2 tbx-9	T-box
1007_E02	WBGene00007529	C11H1.3	C11H1.3	9-H3	R03C1.3	R03C1.3a	WBGene00000584	cog-1	WBGene00000584 R03C1.3 R03C1.3a WP:CE25964 CE25964 R03C1.3b WP:CE33290 CE33290 cog-1	HD - NK
1007_E02	WBGene00007529	C11H1.3	C11H1.3	3-G4	C39E6.4	C39E6.4	WBGene00003377	mls-2	WBGene00003377 C39E6.4 WP:CE30891 CE30891 mls-2	HD - NK
1007_E02	WBGene00007529	C11H1.3	C11H1.3	9-G2	T07C4.2	T07C4.2	WBGene00006545	tbx-8	WBGene00006545 T07C4.2 WP:CE36891 CE36891 tbx-8	T-box
1007_E02	WBGene00007529	C11H1.3	C11H1.3	7-G5	T07C4.6	T07C4.6	WBGene00006546	tbx-9	WBGene00006546 T07C4.6 T07C4.6.1 WP:CE36892 CE36892 T07C4.6.2 tbx-9	T-box
1007_H08	WBGene00008591	F08H9.3	F08H9.3	4-G7	F44E7.8	F44E7.8	WBGene00018430	nhr-142	WBGene00018430 F44E7.8 WP:CE35972 CE35972 nhr-142	ZF - NHR
1007_H08	WBGene00008591	F08H9.3	F08H9.3	8-F6	C17A2.8	C17A2.8	WBGene00003662	nhr-72	WBGene00003662 C17A2.8 WP:CE34695 CE34695 nhr-72	ZF - NHR
1007_H08	WBGene00008591	F08H9.3	F08H9.3	10-A6	T07C4.2	T07C4.2cDNA	WBGene00006545	tbx-8	WBGene00006545 T07C4.2 WP:CE36891 CE36891 tbx-8	T-box
1007_H08	WBGene00008591	F08H9.3	F08H9.3	9-G2	T07C4.2	T07C4.2	WBGene00006545	tbx-8	WBGene00006545 T07C4.2 WP:CE36891 CE36891 tbx-8	T-box
1007_H08	WBGene00008591	F08H9.3	F08H9.3	7-G5	T07C4.6	T07C4.6	WBGene00006546	tbx-9	WBGene00006546 T07C4.6 T07C4.6.1 WP:CE36892 CE36892 T07C4.6.2 tbx-9	T-box
1008_D06	WBGene00013052	scrm-7	Y50E8A.9	9-G2	T07C4.2	T07C4.2	WBGene00006545	tbx-8	WBGene00006545 T07C4.2 WP:CE36891 CE36891 tbx-8	T-box
1008_E08	WBGene00015389	scav-1	C03F11.3	2-D3	F20D12.6	F20D12.6b	WBGene00000442	ceh-19	WBGene00000442 F20D12.6 F20D12.6a WP:CE31687 CE31687 F20D12.6b WP:CE04436 CE04436 ceh-19	HD - HOX
1008_E08	WBGene00015389	scav-1	C03F11.3	1-H7	F43C1.4	F43C1.4	WBGene00003619	nhr-20	WBGene00003619 F43C1.4 WP:CE28025 CE28025 nhr-20	ZF - NHR
1008_E08	WBGene00015389	scav-1	C03F11.3	8-F6	C17A2.8	C17A2.8	WBGene00003662	nhr-72	WBGene00003662 C17A2.8 WP:CE34695 CE34695 nhr-72	ZF - NHR
1008_E08	WBGene00015389	scav-1	C03F11.3	8-G10	T14F9.4	T14F9.4a	WBGene00003968	peb-1	WBGene00003968 T14F9.4 T14F9.4a WP:CE07500 CE07500 T14F9.4b WP:CE34372 CE34372 peb-1	ZF - FLYWCH
1008_E08	WBGene00015389	scav-1	C03F11.3	7-G5	T07C4.6	T07C4.6	WBGene00006546	tbx-9	WBGene00006546 T07C4.6 T07C4.6.1 WP:CE36892 CE36892 T07C4.6.2 tbx-9	T-box
1009_D06	WBGene00019898	R05G6.4	R05G6.4	9-E1	F16H11.4	F16H11.4	WBGene00000428	ceh-1	WBGene00000428 F16H11.4 F16H11.4.1 WP:CE04399 CE04399 F16H11.4.2 ceh-1	HD
1009_D06	WBGene00019898	R05G6.4	R05G6.4	6-G6	C18D1.1	C18D1.1	WBGene00000995	die-1	WBGene00000995 C18D1.1 C18D1.1.1 WP:CE01501 CE01501 C18D1.1.2 C18D1.1.3 C18D1.1.4 die-1	ZF - C2H2 - 3 fingers
1009_D06	WBGene00019898	R05G6.4	R05G6.4	3-F7	C27C12.6	C27C12.6	WBGene00007776	dmd-4	WBGene00007776 C27C12.6 WP:CE23560 CE23560 dmd-4 tag-248	ZF - DM
1009_D06	WBGene00019898	R05G6.4	R05G6.4	2-B3	C06G3.1	C06G3.1	WBGene00003695	nhr-105	WBGene00003695 C06G3.1 C06G3.1a C06G3.1a.1 WP:CE34659 CE34659 C06G3.1a.2 C06G3.1b WP:CE37188 CE37188 nhr-105	ZF - NHR
1009_D06	WBGene00019898	R05G6.4	R05G6.4	8-F6	C17A2.8	C17A2.8	WBGene00003662	nhr-72	WBGene00003662 C17A2.8 WP:CE34695 CE34695 nhr-72	ZF - NHR
1009_D06	WBGene00019898	R05G6.4	R05G6.4	7-G5	T07C4.6	T07C4.6	WBGene00006546	tbx-9	WBGene00006546 T07C4.6 T07C4.6.1 WP:CE36892 CE36892 T07C4.6.2 tbx-9	T-box
1009_D06	WBGene00019898	R05G6.4	R05G6.4	2-A11	F26C11.2	F26C11.2	WBGene00006744	unc-4	WBGene00006744 F26C11.2 WP:CE01560 CE01560 unc-4 ceh-4	HD - PRD
1009_D09	WBGene00004359	rhr-2Â	B0240.1	8-H4	C44B9.4	C44B9.4trunc	WBGene00008081	athp-1	WBGene00008081 C44B9.4 WP:CE30897 CE30897 athp-1	AT Hook x2
1009_D09	WBGene00004359	rhr-2Â	B0240.1	2-D3	F20D12.6	F20D12.6b	WBGene00000442	ceh-19	WBGene00000442 F20D12.6 F20D12.6a WP:CE31687 CE31687 F20D12.6b WP:CE04436 CE04436 ceh-19	HD - HOX
1009_D09	WBGene00004359	rhr-2Â	B0240.1	6-G6	C18D1.1	C18D1.1	WBGene00000995	die-1	WBGene00000995 C18D1.1 C18D1.1.1 WP:CE01501 CE01501 C18D1.1.2 C18D1.1.3 C18D1.1.4 die-1	ZF - C2H2 - 3 fingers
1009_D09	WBGene00004359	rhr-2Â	B0240.1	1-G3	F10C1.5	F10C1.5	WBGene00017326	dmd-5	WBGene00017326 F10C1.5 WP:CE29753 CE29753 dmd-5	ZF - DM
1009_D09	WBGene00004359	rhr-2Â	B0240.1	11-A8	F10B5.3	F10B5.3cleanyeast	WBGene00008640	F10B5.3	WBGene00008640 F10B5.3 WP:CE01545 CE01545	ZF - C2H2 - 4 fingers
1009_D09	WBGene00004359	rhr-2Â	B0240.1	2-D9	C07H6.7	C07H6.7	WBGene00003024	lin-39	WBGene00003024 C07H6.7 C07H6.7.1 WP:CE03975 CE03975 C07H6.7.2 lin-39 ceh-15	HD - HOX
1009_D09	WBGene00004359	rhr-2Â	B0240.1	3-G4	C39E6.4	C39E6.4	WBGene00003377	mls-2	WBGene00003377 C39E6.4 WP:CE30891 CE30891 mls-2	HD - NK
1009_D09	WBGene00004359	rhr-2Â	B0240.1	1-H7	F43C1.4	F43C1.4	WBGene00003619	nhr-20	WBGene00003619 F43C1.4 WP:CE28025 CE28025 nhr-20	ZF - NHR
1009_D09	WBGene00004359	rhr-2Â	B0240.1	8-F6	C17A2.8	C17A2.8	WBGene00003662	nhr-72	WBGene00003662 C17A2.8 WP:CE34695 CE34695 nhr-72	ZF - NHR
1009_D09	WBGene00004359	rhr-2Â	B0240.1	2-A10	Y75B8A.1	Y75B8A.1	WBGene00004024	php-3	WBGene00004024 Y75B8A.1 WP:CE28148 CE28148 php-3	HD - HOX
1009_D09	WBGene00004359	rhr-2Â	B0240.1	9-G7	F40F8.7	F40F8.7	WBGene00004096	pqm-1	WBGene00004096 F40F8.7 F40F8.7.1 WP:CE05846 CE05846 F40F8.7.2 pqm-1 pqm-132 CePqM132	ZF - C2H2 - 3 fingers
1009_D09	WBGene00004359	rhr-2Â	B0240.1	1-H9	F40H6.4	F40H6.4	WBGene00006547	tbx-11	WBGene00006547 F40H6.4 WP:CE01281 CE01281 tbx-11	T-box
1009_D09	WBGene00004359	rhr-2Â	B0240.1	7-G5	T07C4.6	T07C4.6	WBGene00006546	tbx-9	WBGene00006546 T07C4.6 T07C4.6.1 WP:CE36892 CE36892 T07C4.6.2 tbx-9	T-box
1009_D09	WBGene00004359	rhr-2Â	B0240.1	5-C5	C47G2.2	C47G2.2	WBGene00006853	unc-130	WBGene00006853 C47G2.2 WP:CE02166 CE02166 unc-130	WH - Fork Head
1009_D09	WBGene00004359	rhr-2Â	B0240.1	11-A1	R07B1.1	vab-15cleanyeast	WBGene00006881	vab-15	WBGene00006881 R07B1.1 WP:CE01626 CE01626 vab-15	HD - NK
1009_D09	WBGene00004359	rhr-2Â	B0240.1	3-B12	ZC204.12	ZC204.12	WBGene00022562	ZC204.12	WBGene00022562 ZC204.12 ZC204.12.1 WP:CE15106 CE15106 ZC204.12.2	NOVEL
1009_D09	WBGene00004359	rhr-2Â	B0240.1	6-C10	ZC395.8	ZC395.8	WBGene00022598	ztf-8	WBGene00022598 ZC395.8 ZC395.8.1 WP:CE33011 CE33011 ZC395.8.2 ztf-8	ZF - C2H2 - 3 fingers
1009_F04	WBGene00001757	gst-9	R05F9.5	10-A6	T07C4.2	T07C4.2cDNA	WBGene00006545	tbx-8	WBGene00006545 T07C4.2 WP:CE36891 CE36891 tbx-8	T-box
1009_F04	WBGene00001757	gst-9	R05F9.5	9-G2	T07C4.2	T07C4.2	WBGene00006545	tbx-8	WBGene00006545 T07C4.2 WP:CE36891 CE36891 tbx-8	T-box
1009_F04	WBGene00001757	gst-9	R05F9.5	7-G5	T07C4.6	T07C4.6	WBGene00006546	tbx-9	WBGene00006546 T07C4.6 T07C4.6.1 WP:CE36892 CE36892 T07C4.6.2 tbx-9	T-box
1009_F11	WBGene00008291	C54C8.3	C54C8.3	4-H7	ZK652.6	ZK652.6a	WBGene00022785	ZK652.6	WBGene00022785 ZK652.6 ZK652.6a ZK652.6a.1 WP:CE25693 CE25693 ZK652.6a.2 ZK652.6a.3 ZK652.6b WP:CE34462 CE34462	ZF - C2H2 - 1 finger
1009_G11	WBGene00000035	ace-1	W09B12.1	6-H3	T05C12.6	T05C12.6abc	WBGene00003241	mig-5	WBGene00003241 T05C12.6 T05C12.6a WP:CE02318 CE02318 T05C12.6b WP:CE25100 CE25100 T05C12.6c T05C12.6c.1 WP:CE28076 CE28076 T05C12.6c.2 mig-5	WH
1009_G11	WBGene00000035	ace-1	W09B12.1	5-A5	T06C12.6	T06C12.6	WBGene00003692	nhr-102	WBGene00003692 T06C12.6 WP:CE16356 CE16356 nhr-102	ZF - NHR
1009_G11	WBGene00000035	ace-1	W09B12.1	4-G7	F44E7.8	F44E7.8	WBGene00018430	nhr-142	WBGene00018430 F44E7.8 WP:CE35972 CE35972 nhr-142	ZF - NHR
1009_G11	WBGene00000035	ace-1	W09B12.1	10-B3	W02D9.4	W02D9.4cDNA	WBGene00012210	W02D9.4	WBGene00012210 W02D9.4 WP:CE43196 CE43196	NOVEL
1009_G11	WBGene00000035	ace-1	W09B12.1	9-G1	W02D9.4	W02D9.4	WBGene00012210	W02D9.4	WBGene00012210 W02D9.4 WP:CE43196 CE43196	NOVEL
1010_F01	WBGene00018307	F41G4.1	F41G4.1	6-F5	C46E10.8	C46E10.8	WBGene00016712	C46E10.8	WBGene00016712 C46E10.8 WP:CE27861 CE27861	ZF - C2H2 - 1 finger
1010_F01	WBGene00018307	F41G4.1	F41G4.1	9-E1	F16H11.4	F16H11.4	WBGene00000428	ceh-1	WBGene00000428 F16H11.4 F16H11.4.1 WP:CE04399 CE04399 F16H11.4.2 ceh-1	HD
1010_F01	WBGene00018307	F41G4.1	F41G4.1	6-G6	C18D1.1	C18D1.1	WBGene00000995	die-1	WBGene00000995 C18D1.1 C18D1.1.1 WP:CE01501 CE01501 C18D1.1.2 C18D1.1.3 C18D1.1.4 die-1	ZF - C2H2 - 3 fingers
1010_F01	WBGene00018307	F41G4.1	F41G4.1	9-C3	Y43F8C.10	Y43F8C.10	WBGene00012832	dmd-3	WBGene00012832 Y43F8C.10 Y43F8C.10a WP:CE39835 CE39835 Y43F8C.10b WP:CE44151 CE44151 dmd-3	ZF - DM
1010_F01	WBGene00018307	F41G4.1	F41G4.1	1-G3	F10C1.5	F10C1.5	WBGene00017326	dmd-5	WBGene00017326 F10C1.5 WP:CE29753 CE29753 dmd-5	ZF - DM
1010_F01	WBGene00018307	F41G4.1	F41G4.1	6-F8	F13G11.1	F13G11.1btrunca	WBGene00007058	dmd-6	WBGene00007058 F13G11.1 F13G11.1a WP:CE20684 CE20684 F13G11.1b F13G11.1b.1 WP:CE17661 CE17661 F13G11.1b.2 F13G11.1b.3 F13G11.1b.4 F13G11.1c F13G11.1c.1 WP:CE44552 CE44552 F13G11.1c.2 F13G11.1c.3 F13G11.1c.4 F13G11.1c.5 F13G11.1d F13G11.1d.1 WP:CE44560 CE44560 F13G11.1d.2 F13	ZF - DM
1010_F01	WBGene00018307	F41G4.1	F41G4.1	9-H11	JC8.6	lin-54withintron5	WBGene00003037	lin-54	WBGene00003037 JC8.6 JC8.6a WP:CE17989 CE17989 JC8.6b WP:CE17990 CE17990 lin-54	TESMIN x2
1010_F01	WBGene00018307	F41G4.1	F41G4.1	6-B4	AH6.5	AH6.5	WBGene00003231	mex-6	WBGene00003231 AH6.5 AH6.5.1 WP:CE26846 CE26846 AH6.5.2 mex-6	ZF - CCCH - 2 domains
1010_F01	WBGene00018307	F41G4.1	F41G4.1	6-H3	T05C12.6	T05C12.6abc	WBGene00003241	mig-5	WBGene00003241 T05C12.6 T05C12.6a WP:CE02318 CE02318 T05C12.6b WP:CE25100 CE25100 T05C12.6c T05C12.6c.1 WP:CE28076 CE28076 T05C12.6c.2 mig-5	WH
1010_F01	WBGene00018307	F41G4.1	F41G4.1	4-C5	R13.4	R13.4	WBGene00011259	miz-1	WBGene00011259 R13.4 WP:CE39269 CE39269 miz-1	ZF - MIZ
1010_F01	WBGene00018307	F41G4.1	F41G4.1	3-G4	C39E6.4	C39E6.4	WBGene00003377	mls-2	WBGene00003377 C39E6.4 WP:CE30891 CE30891 mls-2	HD - NK
1010_F01	WBGene00018307	F41G4.1	F41G4.1	2-B3	C06G3.1	C06G3.1	WBGene00003695	nhr-105	WBGene00003695 C06G3.1 C06G3.1a C06G3.1a.1 WP:CE34659 CE34659 C06G3.1a.2 C06G3.1b WP:CE37188 CE37188 nhr-105	ZF - NHR
1010_F01	WBGene00018307	F41G4.1	F41G4.1	10-H10	Y73F8A.21	nhr-5clean	WBGene00003604	nhr-5	WBGene00003604 Y73F8A.21 WP:CE22993 CE22993 nhr-5	ZF - NHR
1010_F01	WBGene00018307	F41G4.1	F41G4.1	8-F6	C17A2.8	C17A2.8	WBGene00003662	nhr-72	WBGene00003662 C17A2.8 WP:CE34695 CE34695 nhr-72	ZF - NHR
1010_F01	WBGene00018307	F41G4.1	F41G4.1	10-B4	R06C1.6	R06C1.6trunccDNA	WBGene00011060	R06C1.6	WBGene00011060 R06C1.6 WP:CE37541 CE37541	NOVEL
1010_F01	WBGene00018307	F41G4.1	F41G4.1	9-F11	R06C1.6	R06C1.6trunc	WBGene00011060	R06C1.6	WBGene00011060 R06C1.6 WP:CE37541 CE37541	NOVEL
1010_F01	WBGene00018307	F41G4.1	F41G4.1	2-D8	R12B2.1	R12B2.1	WBGene00004858	sma-4	WBGene00004858 R12B2.1 R12B2.1a R12B2.1a.1 WP:CE25077 CE25077 R12B2.1a.2 R12B2.1a.3 R12B2.1b WP:CE39618 CE39618 sma-4	MH1
1010_F01	WBGene00018307	F41G4.1	F41G4.1	1-H9	F40H6.4	F40H6.4	WBGene00006547	tbx-11	WBGene00006547 F40H6.4 WP:CE01281 CE01281 tbx-11	T-box
1010_F01	WBGene00018307	F41G4.1	F41G4.1	9-G2	T07C4.2	T07C4.2	WBGene00006545	tbx-8	WBGene00006545 T07C4.2 WP:CE36891 CE36891 tbx-8	T-box
1010_F01	WBGene00018307	F41G4.1	F41G4.1	7-G5	T07C4.6	T07C4.6	WBGene00006546	tbx-9	WBGene00006546 T07C4.6 T07C4.6.1 WP:CE36892 CE36892 T07C4.6.2 tbx-9	T-box
1010_F01	WBGene00018307	F41G4.1	F41G4.1	5-C5	C47G2.2	C47G2.2	WBGene00006853	unc-130	WBGene00006853 C47G2.2 WP:CE02166 CE02166 unc-130	WH - Fork Head
1010_F01	WBGene00018307	F41G4.1	F41G4.1	11-A1	R07B1.1	vab-15cleanyeast	WBGene00006881	vab-15	WBGene00006881 R07B1.1 WP:CE01626 CE01626 vab-15	HD - NK
1010_F01	WBGene00018307	F41G4.1	F41G4.1	5-F12	F14F3.1	vab-3a	WBGene00006870	vab-3	WBGene00006870 F14F3.1 F14F3.1a WP:CE24899 CE24899 F14F3.1b WP:CE28216 CE28216 F14F3.1c WP:CE28217 CE28217 vab-3 lin-20 mab-18 pax-6	HD - PRD, Paired Domain - FULL
1010_F01	WBGene00018307	F41G4.1	F41G4.1	8-F2	Y79H2A.3	Y79H2A.3truncab	WBGene00013580	Y79H2A.3	WBGene00013580 Y79H2A.3 Y79H2A.3a WP:CE43491 CE43491 Y79H2A.3b Y79H2A.3b.1 WP:CE43496 CE43496 Y79H2A.3b.2	ZF - C2H2 - 3 fingers
1010_F01	WBGene00018307	F41G4.1	F41G4.1	3-B12	ZC204.12	ZC204.12	WBGene00022562	ZC204.12	WBGene00022562 ZC204.12 ZC204.12.1 WP:CE15106 CE15106 ZC204.12.2	NOVEL
1010_F01	WBGene00018307	F41G4.1	F41G4.1	6-C10	ZC395.8	ZC395.8	WBGene00022598	ztf-8	WBGene00022598 ZC395.8 ZC395.8.1 WP:CE33011 CE33011 ZC395.8.2 ztf-8	ZF - C2H2 - 3 fingers
1010_H08	WBGene00000822	csq-1	F40E10.3	7-G5	T07C4.6	T07C4.6	WBGene00006546	tbx-9	WBGene00006546 T07C4.6 T07C4.6.1 WP:CE36892 CE36892 T07C4.6.2 tbx-9	T-box
1011_D11	WBGene00012132	ifta-2	T28F3.6	9-E2	F33H1.1	F33H1.1	WBGene00000914	daf-19	WBGene00000914 F33H1.1 F33H1.1a WP:CE17763 CE17763 F33H1.1b WP:CE28019 CE28019 F33H1.1c WP:CE01567 CE01567 F33H1.1d WP:CE43609 CE43609 daf-19 daf-24	WH - RFX
1012_B03	WBGene00008499	cyp-37A1	F01D5.9	10-A10	C44B9.4	C44B9.4trunccDNA	WBGene00008081	athp-1	WBGene00008081 C44B9.4 WP:CE30897 CE30897 athp-1	AT Hook x2
1012_B03	WBGene00008499	cyp-37A1	F01D5.9	8-H4	C44B9.4	C44B9.4trunc	WBGene00008081	athp-1	WBGene00008081 C44B9.4 WP:CE30897 CE30897 athp-1	AT Hook x2
1012_B03	WBGene00008499	cyp-37A1	F01D5.9	9-E1	F16H11.4	F16H11.4	WBGene00000428	ceh-1	WBGene00000428 F16H11.4 F16H11.4.1 WP:CE04399 CE04399 F16H11.4.2 ceh-1	HD
1012_B03	WBGene00008499	cyp-37A1	F01D5.9	5-D5	F46C8.5	F46C8.5	WBGene00000438	ceh-14	WBGene00000438 F46C8.5 WP:CE28335 CE28335 ceh-14	HD - LIM
1012_B03	WBGene00008499	cyp-37A1	F01D5.9	6-G6	C18D1.1	C18D1.1	WBGene00000995	die-1	WBGene00000995 C18D1.1 C18D1.1.1 WP:CE01501 CE01501 C18D1.1.2 C18D1.1.3 C18D1.1.4 die-1	ZF - C2H2 - 3 fingers
1012_B03	WBGene00008499	cyp-37A1	F01D5.9	3-F7	C27C12.6	C27C12.6	WBGene00007776	dmd-4	WBGene00007776 C27C12.6 WP:CE23560 CE23560 dmd-4 tag-248	ZF - DM
1012_B03	WBGene00008499	cyp-37A1	F01D5.9	1-G3	F10C1.5	F10C1.5	WBGene00017326	dmd-5	WBGene00017326 F10C1.5 WP:CE29753 CE29753 dmd-5	ZF - DM
1012_B03	WBGene00008499	cyp-37A1	F01D5.9	9-H1	ZC247.3	ZC247.3	WBGene00003000	lin-11	WBGene00003000 ZC247.3 WP:CE15150 CE15150 lin-11	HD - LIM
1012_B03	WBGene00008499	cyp-37A1	F01D5.9	9-H11	JC8.6	lin-54withintron5	WBGene00003037	lin-54	WBGene00003037 JC8.6 JC8.6a WP:CE17989 CE17989 JC8.6b WP:CE17990 CE17990 lin-54	TESMIN x2
1012_B03	WBGene00008499	cyp-37A1	F01D5.9	6-H3	T05C12.6	T05C12.6abc	WBGene00003241	mig-5	WBGene00003241 T05C12.6 T05C12.6a WP:CE02318 CE02318 T05C12.6b WP:CE25100 CE25100 T05C12.6c T05C12.6c.1 WP:CE28076 CE28076 T05C12.6c.2 mig-5	WH
1012_B03	WBGene00008499	cyp-37A1	F01D5.9	10-B4	R06C1.6	R06C1.6trunccDNA	WBGene00011060	R06C1.6	WBGene00011060 R06C1.6 WP:CE37541 CE37541	NOVEL
1012_B03	WBGene00008499	cyp-37A1	F01D5.9	9-F11	R06C1.6	R06C1.6trunc	WBGene00011060	R06C1.6	WBGene00011060 R06C1.6 WP:CE37541 CE37541	NOVEL
1012_B03	WBGene00008499	cyp-37A1	F01D5.9	7-E8	R06F6.6	R06F6.6	WBGene00011069	R06F6.6	WBGene00011069 R06F6.6 R06F6.6.1 WP:CE01622 CE01622 R06F6.6.2	HD - HOX
1012_B03	WBGene00008499	cyp-37A1	F01D5.9	7-G5	T07C4.6	T07C4.6	WBGene00006546	tbx-9	WBGene00006546 T07C4.6 T07C4.6.1 WP:CE36892 CE36892 T07C4.6.2 tbx-9	T-box
1012_B03	WBGene00008499	cyp-37A1	F01D5.9	2-A11	F26C11.2	F26C11.2	WBGene00006744	unc-4	WBGene00006744 F26C11.2 WP:CE01560 CE01560 unc-4 ceh-4	HD - PRD
1012_B03	WBGene00008499	cyp-37A1	F01D5.9	8-H7	F58E6.10	F58E6.10high	WBGene00006778	unc-42	WBGene00006778 F58E6.10 WP:CE39164 CE39164 unc-42	HD - PRD
1012_B03	WBGene00008499	cyp-37A1	F01D5.9	11-A1	R07B1.1	vab-15cleanyeast	WBGene00006881	vab-15	WBGene00006881 R07B1.1 WP:CE01626 CE01626 vab-15	HD - NK
1012_B03	WBGene00008499	cyp-37A1	F01D5.9	5-F12	F14F3.1	vab-3a	WBGene00006870	vab-3	WBGene00006870 F14F3.1 F14F3.1a WP:CE24899 CE24899 F14F3.1b WP:CE28216 CE28216 F14F3.1c WP:CE28217 CE28217 vab-3 lin-20 mab-18 pax-6	HD - PRD, Paired Domain - FULL
1012_B03	WBGene00008499	cyp-37A1	F01D5.9	3-B12	ZC204.12	ZC204.12	WBGene00022562	ZC204.12	WBGene00022562 ZC204.12 ZC204.12.1 WP:CE15106 CE15106 ZC204.12.2	NOVEL
1012_B03	WBGene00008499	cyp-37A1	F01D5.9	9-A1	R06C7.9	R06C7.9	WBGene00011066	ztf-15	WBGene00011066 R06C7.9 R06C7.9a R06C7.9a.1 WP:CE32477 CE32477 R06C7.9a.2 R06C7.9b WP:CE42219 CE42219 ztf-15	ZF - C2H2 - 5 fingers
1013_A10	WBGene00007217	C01A2.5	C01A2.5	11-B1	T26C11.7	ceh-39cleanyeast	WBGene00000460	ceh-39	WBGene00000460 T26C11.7 WP:CE05026 CE05026 ceh-39	HD - CUT
1013_A10	WBGene00007217	C01A2.5	C01A2.5	8-C9	D1005.3	D1005.3	WBGene00016997	D1005.3	WBGene00016997 D1005.3 WP:CE06999 CE06999	bZIP
1013_A10	WBGene00007217	C01A2.5	C01A2.5	6-A2	C26E6.2	C26E6.2	WBGene00016138	flh-2	WBGene00016138 C26E6.2 WP:CE32143 CE32143 flh-2	ZF - FLYWCH
1013_A10	WBGene00007217	C01A2.5	C01A2.5	7-C2	F53F8.1	F53F8.1	WBGene00009998	klf-2	WBGene00009998 F53F8.1 WP:CE44073 CE44073 klf-2	ZF - C2H2 - 3 fingers
1013_A10	WBGene00007217	C01A2.5	C01A2.5	9-H11	JC8.6	lin-54withintron5	WBGene00003037	lin-54	WBGene00003037 JC8.6 JC8.6a WP:CE17989 CE17989 JC8.6b WP:CE17990 CE17990 lin-54	TESMIN x2
1013_A10	WBGene00007217	C01A2.5	C01A2.5	6-H3	T05C12.6	T05C12.6abc	WBGene00003241	mig-5	WBGene00003241 T05C12.6 T05C12.6a WP:CE02318 CE02318 T05C12.6b WP:CE25100 CE25100 T05C12.6c T05C12.6c.1 WP:CE28076 CE28076 T05C12.6c.2 mig-5	WH
1013_A10	WBGene00007217	C01A2.5	C01A2.5	9-G7	F40F8.7	F40F8.7	WBGene00004096	pqm-1	WBGene00004096 F40F8.7 F40F8.7.1 WP:CE05846 CE05846 F40F8.7.2 pqm-1 pqm-132 CePqM132	ZF - C2H2 - 3 fingers
1013_A10	WBGene00007217	C01A2.5	C01A2.5	4-A1	Y40B1A.4	Y40B1A.4	WBGene00012735	sptf-3	WBGene00012735 Y40B1A.4 WP:CE42686 CE42686 sptf-3	ZF - C2H2 - 3 fingers
1013_A10	WBGene00007217	C01A2.5	C01A2.5	8-E6	Y44E3B.1	Y44E3B.1a	WBGene00021552	zip-4	WBGene00021552 Y44E3B.1 Y44E3B.1a WP:CE18390 CE18390 Y44E3B.1b Y44E3B.1b.1 WP:CE28364 CE28364 Y44E3B.1b.2 Y44E3B.1c WP:CE39837 CE39837 zip-4	bZIP
1013_A10	WBGene00007217	C01A2.5	C01A2.5	9-G8	T27B1.2	T27B1.2trunc	WBGene00020848	ztf-19	WBGene00020848 T27B1.2 T27B1.2.1 WP:CE38558 CE38558 T27B1.2.2 ztf-19	ZF - C2H2 - 3 fingers
1013_A10	WBGene00007217	C01A2.5	C01A2.5	6-C10	ZC395.8	ZC395.8	WBGene00022598	ztf-8	WBGene00022598 ZC395.8 ZC395.8.1 WP:CE33011 CE33011 ZC395.8.2 ztf-8	ZF - C2H2 - 3 fingers
1013_C12	WBGene00001625	glt-7	W03G1.1	9-H11	JC8.6	lin-54withintron5	WBGene00003037	lin-54	WBGene00003037 JC8.6 JC8.6a WP:CE17989 CE17989 JC8.6b WP:CE17990 CE17990 lin-54	TESMIN x2
1013_C12	WBGene00001625	glt-7	W03G1.1	6-H3	T05C12.6	T05C12.6abc	WBGene00003241	mig-5	WBGene00003241 T05C12.6 T05C12.6a WP:CE02318 CE02318 T05C12.6b WP:CE25100 CE25100 T05C12.6c T05C12.6c.1 WP:CE28076 CE28076 T05C12.6c.2 mig-5	WH
1013_C12	WBGene00001625	glt-7	W03G1.1	8-G12	C48D5.1	C48D5.1truncab	WBGene00003605	nhr-6	WBGene00003605 C48D5.1 C48D5.1a WP:CE24859 CE24859 C48D5.1b C48D5.1b.1 WP:CE42591 CE42591 C48D5.1b.2 nhr-6 ceb-1 cnr-8 cnr8	ZF - NHR
1013_C12	WBGene00001625	glt-7	W03G1.1	9-G2	T07C4.2	T07C4.2	WBGene00006545	tbx-8	WBGene00006545 T07C4.2 WP:CE36891 CE36891 tbx-8	T-box
1013_C12	WBGene00001625	glt-7	W03G1.1	7-G5	T07C4.6	T07C4.6	WBGene00006546	tbx-9	WBGene00006546 T07C4.6 T07C4.6.1 WP:CE36892 CE36892 T07C4.6.2 tbx-9	T-box
1013_H08	WBGene00015258	B0554.5	B0554.5	9-H11	JC8.6	lin-54withintron5	WBGene00003037	lin-54	WBGene00003037 JC8.6 JC8.6a WP:CE17989 CE17989 JC8.6b WP:CE17990 CE17990 lin-54	TESMIN x2
1013_H08	WBGene00015258	B0554.5	B0554.5	9-B10	F01D4.6	F01D4.6ctruncab	WBGene00003167	mec-3	WBGene00003167 F01D4.6 F01D4.6a WP:CE27422 CE27422 F01D4.6b WP:CE34792 CE34792 F01D4.6c WP:CE42646 CE42646 mec-3	HD - LIM
1013_H08	WBGene00015258	B0554.5	B0554.5	9-E12	H22D14.1	H22D14.1	WBGene00010410	nhr-267	WBGene00010410 H22D14.1 WP:CE19931 CE19931 nhr-267	ZF - NHR
1013_H08	WBGene00015258	B0554.5	B0554.5	9-G7	F40F8.7	F40F8.7	WBGene00004096	pqm-1	WBGene00004096 F40F8.7 F40F8.7.1 WP:CE05846 CE05846 F40F8.7.2 pqm-1 pqm-132 CePqM132	ZF - C2H2 - 3 fingers
1013_H08	WBGene00015258	B0554.5	B0554.5	10-E4	K04G11.2	sel-7	WBGene00004764	sel-7	WBGene00004764 K04G11.2 WP:CE35893 CE35893 sel-7	NOVEL
1013_H08	WBGene00015258	B0554.5	B0554.5	10-A6	T07C4.2	T07C4.2cDNA	WBGene00006545	tbx-8	WBGene00006545 T07C4.2 WP:CE36891 CE36891 tbx-8	T-box
1013_H08	WBGene00015258	B0554.5	B0554.5	9-G2	T07C4.2	T07C4.2	WBGene00006545	tbx-8	WBGene00006545 T07C4.2 WP:CE36891 CE36891 tbx-8	T-box
1013_H08	WBGene00015258	B0554.5	B0554.5	7-G5	T07C4.6	T07C4.6	WBGene00006546	tbx-9	WBGene00006546 T07C4.6 T07C4.6.1 WP:CE36892 CE36892 T07C4.6.2 tbx-9	T-box
1013_H08	WBGene00015258	B0554.5	B0554.5	9-E6	F14F3.1	vab-3b	WBGene00006870	vab-3	WBGene00006870 F14F3.1 F14F3.1a WP:CE24899 CE24899 F14F3.1b WP:CE28216 CE28216 F14F3.1c WP:CE28217 CE28217 vab-3 lin-20 mab-18 pax-6	HD - PRD
1014_F01	WBGene00001788	gst-40	F56B3.10	10-B12	Y47D3B.9	Y47D3B.9trunchigh	WBGene00012943	bed-2	WBGene00012943 Y47D3B.9 WP:CE19173 CE19173 bed-2	ZF - BEDx2
1014_F01	WBGene00001788	gst-40	F56B3.10	10-D9	C34D1.1	C34D1.1=F57B1.7	WBGene00007929	C34D1.1	WBGene00007929 C34D1.1 WP:CE42284 CE42284	ZF - DM
1014_F01	WBGene00001788	gst-40	F56B3.10	6-G6	C18D1.1	C18D1.1	WBGene00000995	die-1	WBGene00000995 C18D1.1 C18D1.1.1 WP:CE01501 CE01501 C18D1.1.2 C18D1.1.3 C18D1.1.4 die-1	ZF - C2H2 - 3 fingers
1014_F01	WBGene00001788	gst-40	F56B3.10	1-G3	F10C1.5	F10C1.5	WBGene00017326	dmd-5	WBGene00017326 F10C1.5 WP:CE29753 CE29753 dmd-5	ZF - DM
1014_F01	WBGene00001788	gst-40	F56B3.10	6-F8	F13G11.1	F13G11.1btrunca	WBGene00007058	dmd-6	WBGene00007058 F13G11.1 F13G11.1a WP:CE20684 CE20684 F13G11.1b F13G11.1b.1 WP:CE17661 CE17661 F13G11.1b.2 F13G11.1b.3 F13G11.1b.4 F13G11.1c F13G11.1c.1 WP:CE44552 CE44552 F13G11.1c.2 F13G11.1c.3 F13G11.1c.4 F13G11.1c.5 F13G11.1d F13G11.1d.1 WP:CE44560 CE44560 F13G11.1d.2 F13	ZF - DM
1014_F01	WBGene00001788	gst-40	F56B3.10	6-H3	T05C12.6	T05C12.6abc	WBGene00003241	mig-5	WBGene00003241 T05C12.6 T05C12.6a WP:CE02318 CE02318 T05C12.6b WP:CE25100 CE25100 T05C12.6c T05C12.6c.1 WP:CE28076 CE28076 T05C12.6c.2 mig-5	WH
1014_F01	WBGene00001788	gst-40	F56B3.10	10-B4	R06C1.6	R06C1.6trunccDNA	WBGene00011060	R06C1.6	WBGene00011060 R06C1.6 WP:CE37541 CE37541	NOVEL
1014_F01	WBGene00001788	gst-40	F56B3.10	9-F11	R06C1.6	R06C1.6trunc	WBGene00011060	R06C1.6	WBGene00011060 R06C1.6 WP:CE37541 CE37541	NOVEL
1014_F01	WBGene00001788	gst-40	F56B3.10	7-G5	T07C4.6	T07C4.6	WBGene00006546	tbx-9	WBGene00006546 T07C4.6 T07C4.6.1 WP:CE36892 CE36892 T07C4.6.2 tbx-9	T-box
1014_F01	WBGene00001788	gst-40	F56B3.10	3-B12	ZC204.12	ZC204.12	WBGene00022562	ZC204.12	WBGene00022562 ZC204.12 ZC204.12.1 WP:CE15106 CE15106 ZC204.12.2	NOVEL
1014_F01	WBGene00001788	gst-40	F56B3.10	4-C10	W06H12.1	W06H12.1	WBGene00012317	ztf-6	WBGene00012317 W06H12.1 WP:CE25145 CE25145 ztf-6	ZF - C2H2 - 2 fingers
1015_B10	WBGene00019013	F57C9.7	F57C9.7	9-E1	F16H11.4	F16H11.4	WBGene00000428	ceh-1	WBGene00000428 F16H11.4 F16H11.4.1 WP:CE04399 CE04399 F16H11.4.2 ceh-1	HD
1015_B10	WBGene00019013	F57C9.7	F57C9.7	5-D5	F46C8.5	F46C8.5	WBGene00000438	ceh-14	WBGene00000438 F46C8.5 WP:CE28335 CE28335 ceh-14	HD - LIM
1015_B10	WBGene00019013	F57C9.7	F57C9.7	6-G6	C18D1.1	C18D1.1	WBGene00000995	die-1	WBGene00000995 C18D1.1 C18D1.1.1 WP:CE01501 CE01501 C18D1.1.2 C18D1.1.3 C18D1.1.4 die-1	ZF - C2H2 - 3 fingers
1015_B10	WBGene00019013	F57C9.7	F57C9.7	3-G4	C39E6.4	C39E6.4	WBGene00003377	mls-2	WBGene00003377 C39E6.4 WP:CE30891 CE30891 mls-2	HD - NK
1015_B10	WBGene00019013	F57C9.7	F57C9.7	8-F6	C17A2.8	C17A2.8	WBGene00003662	nhr-72	WBGene00003662 C17A2.8 WP:CE34695 CE34695 nhr-72	ZF - NHR
1015_B10	WBGene00019013	F57C9.7	F57C9.7	11-A1	R07B1.1	vab-15cleanyeast	WBGene00006881	vab-15	WBGene00006881 R07B1.1 WP:CE01626 CE01626 vab-15	HD - NK
1015_G10	WBGene00011784	T15D6.10	T15D6.10	6-G6	C18D1.1	C18D1.1	WBGene00000995	die-1	WBGene00000995 C18D1.1 C18D1.1.1 WP:CE01501 CE01501 C18D1.1.2 C18D1.1.3 C18D1.1.4 die-1	ZF - C2H2 - 3 fingers
1015_G10	WBGene00011784	T15D6.10	T15D6.10	3-F7	C27C12.6	C27C12.6	WBGene00007776	dmd-4	WBGene00007776 C27C12.6 WP:CE23560 CE23560 dmd-4 tag-248	ZF - DM
1015_G10	WBGene00011784	T15D6.10	T15D6.10	1-G3	F10C1.5	F10C1.5	WBGene00017326	dmd-5	WBGene00017326 F10C1.5 WP:CE29753 CE29753 dmd-5	ZF - DM
1015_G10	WBGene00011784	T15D6.10	T15D6.10	9-H11	JC8.6	lin-54withintron5	WBGene00003037	lin-54	WBGene00003037 JC8.6 JC8.6a WP:CE17989 CE17989 JC8.6b WP:CE17990 CE17990 lin-54	TESMIN x2
1015_G10	WBGene00011784	T15D6.10	T15D6.10	8-D1	T01C1.2	T01C1.2	WBGene00011315	mbr-1	WBGene00011315 T01C1.2 WP:CE39173 CE39173 mbr-1	HTH
1015_G10	WBGene00011784	T15D6.10	T15D6.10	6-H3	T05C12.6	T05C12.6abc	WBGene00003241	mig-5	WBGene00003241 T05C12.6 T05C12.6a WP:CE02318 CE02318 T05C12.6b WP:CE25100 CE25100 T05C12.6c T05C12.6c.1 WP:CE28076 CE28076 T05C12.6c.2 mig-5	WH
1015_G10	WBGene00011784	T15D6.10	T15D6.10	2-B3	C06G3.1	C06G3.1	WBGene00003695	nhr-105	WBGene00003695 C06G3.1 C06G3.1a C06G3.1a.1 WP:CE34659 CE34659 C06G3.1a.2 C06G3.1b WP:CE37188 CE37188 nhr-105	ZF - NHR
1015_G10	WBGene00011784	T15D6.10	T15D6.10	9-E12	H22D14.1	H22D14.1	WBGene00010410	nhr-267	WBGene00010410 H22D14.1 WP:CE19931 CE19931 nhr-267	ZF - NHR
1015_G10	WBGene00011784	T15D6.10	T15D6.10	8-F6	C17A2.8	C17A2.8	WBGene00003662	nhr-72	WBGene00003662 C17A2.8 WP:CE34695 CE34695 nhr-72	ZF - NHR
1015_G10	WBGene00011784	T15D6.10	T15D6.10	8-G10	T14F9.4	T14F9.4a	WBGene00003968	peb-1	WBGene00003968 T14F9.4 T14F9.4a WP:CE07500 CE07500 T14F9.4b WP:CE34372 CE34372 peb-1	ZF - FLYWCH
1015_G10	WBGene00011784	T15D6.10	T15D6.10	9-G2	T07C4.2	T07C4.2	WBGene00006545	tbx-8	WBGene00006545 T07C4.2 WP:CE36891 CE36891 tbx-8	T-box
1015_G10	WBGene00011784	T15D6.10	T15D6.10	7-G5	T07C4.6	T07C4.6	WBGene00006546	tbx-9	WBGene00006546 T07C4.6 T07C4.6.1 WP:CE36892 CE36892 T07C4.6.2 tbx-9	T-box
1015_G10	WBGene00011784	T15D6.10	T15D6.10	8-H7	F58E6.10	F58E6.10high	WBGene00006778	unc-42	WBGene00006778 F58E6.10 WP:CE39164 CE39164 unc-42	HD - PRD
1015_G10	WBGene00011784	T15D6.10	T15D6.10	11-A1	R07B1.1	vab-15cleanyeast	WBGene00006881	vab-15	WBGene00006881 R07B1.1 WP:CE01626 CE01626 vab-15	HD - NK
1015_G10	WBGene00011784	T15D6.10	T15D6.10	5-F12	F14F3.1	vab-3a	WBGene00006870	vab-3	WBGene00006870 F14F3.1 F14F3.1a WP:CE24899 CE24899 F14F3.1b WP:CE28216 CE28216 F14F3.1c WP:CE28217 CE28217 vab-3 lin-20 mab-18 pax-6	HD - PRD, Paired Domain - FULL
1015_G10	WBGene00011784	T15D6.10	T15D6.10	1-F8	F13G3.1	F13G3.1	WBGene00008762	ztf-2	WBGene00008762 F13G3.1 WP:CE05613 CE05613 ztf-2	ZF - C2H2 - 3 fingers
1016_A05	WBGene00006531	tba-5	F16D3.1	8-H4	C44B9.4	C44B9.4trunc	WBGene00008081	athp-1	WBGene00008081 C44B9.4 WP:CE30897 CE30897 athp-1	AT Hook x2
1016_A05	WBGene00006531	tba-5	F16D3.1	5-D8	C55B7.12	C55B7.12a	WBGene00000483	che-1	WBGene00000483 C55B7.12 C55B7.12a WP:CE34280 CE34280 C55B7.12b WP:CE40380 CE40380 che-1 tax-1 tax-5	ZF - C2H2 - 4 fingers
1016_A05	WBGene00006531	tba-5	F16D3.1	6-G6	C18D1.1	C18D1.1	WBGene00000995	die-1	WBGene00000995 C18D1.1 C18D1.1.1 WP:CE01501 CE01501 C18D1.1.2 C18D1.1.3 C18D1.1.4 die-1	ZF - C2H2 - 3 fingers
1016_A05	WBGene00006531	tba-5	F16D3.1	1-G3	F10C1.5	F10C1.5	WBGene00017326	dmd-5	WBGene00017326 F10C1.5 WP:CE29753 CE29753 dmd-5	ZF - DM
1016_A05	WBGene00006531	tba-5	F16D3.1	2-D9	C07H6.7	C07H6.7	WBGene00003024	lin-39	WBGene00003024 C07H6.7 C07H6.7.1 WP:CE03975 CE03975 C07H6.7.2 lin-39 ceh-15	HD - HOX
1016_A05	WBGene00006531	tba-5	F16D3.1	9-H11	JC8.6	lin-54withintron5	WBGene00003037	lin-54	WBGene00003037 JC8.6 JC8.6a WP:CE17989 CE17989 JC8.6b WP:CE17990 CE17990 lin-54	TESMIN x2
1016_A05	WBGene00006531	tba-5	F16D3.1	6-H3	T05C12.6	T05C12.6abc	WBGene00003241	mig-5	WBGene00003241 T05C12.6 T05C12.6a WP:CE02318 CE02318 T05C12.6b WP:CE25100 CE25100 T05C12.6c T05C12.6c.1 WP:CE28076 CE28076 T05C12.6c.2 mig-5	WH
1016_A05	WBGene00006531	tba-5	F16D3.1	3-F2	C02B4.2	C02B4.2	WBGene00003616	nhr-17	WBGene00003616 C02B4.2 WP:CE02111 CE02111 nhr-17	ZF - NHR
1016_A05	WBGene00006531	tba-5	F16D3.1	8-D2	T09A12.4	T09A12.4btruncacd	WBGene00003656	nhr-66	WBGene00003656 T09A12.4 T09A12.4a T09A12.4a.1 WP:CE31061 CE31061 T09A12.4a.2 T09A12.4a.3 T09A12.4b WP:CE31062 CE31062 T09A12.4c WP:CE31063 CE31063 T09A12.4d T09A12.4d.1 WP:CE37723 CE37723 T09A12.4d.2 nhr-66	ZF - NHR
1016_A05	WBGene00006531	tba-5	F16D3.1	8-F6	C17A2.8	C17A2.8	WBGene00003662	nhr-72	WBGene00003662 C17A2.8 WP:CE34695 CE34695 nhr-72	ZF - NHR
1016_A05	WBGene00006531	tba-5	F16D3.1	10-B4	R06C1.6	R06C1.6trunccDNA	WBGene00011060	R06C1.6	WBGene00011060 R06C1.6 WP:CE37541 CE37541	NOVEL
1016_A05	WBGene00006531	tba-5	F16D3.1	9-F11	R06C1.6	R06C1.6trunc	WBGene00011060	R06C1.6	WBGene00011060 R06C1.6 WP:CE37541 CE37541	NOVEL
1016_A05	WBGene00006531	tba-5	F16D3.1	9-G2	T07C4.2	T07C4.2	WBGene00006545	tbx-8	WBGene00006545 T07C4.2 WP:CE36891 CE36891 tbx-8	T-box
1016_A05	WBGene00006531	tba-5	F16D3.1	7-G5	T07C4.6	T07C4.6	WBGene00006546	tbx-9	WBGene00006546 T07C4.6 T07C4.6.1 WP:CE36892 CE36892 T07C4.6.2 tbx-9	T-box
1016_A05	WBGene00006531	tba-5	F16D3.1	1-F8	F13G3.1	F13G3.1	WBGene00008762	ztf-2	WBGene00008762 F13G3.1 WP:CE05613 CE05613 ztf-2	ZF - C2H2 - 3 fingers
1016_A05	WBGene00006531	tba-5	F16D3.1	4-C10	W06H12.1	W06H12.1	WBGene00012317	ztf-6	WBGene00012317 W06H12.1 WP:CE25145 CE25145 ztf-6	ZF - C2H2 - 2 fingers
1016_A05	WBGene00006531	tba-5	F16D3.1	6-C10	ZC395.8	ZC395.8	WBGene00022598	ztf-8	WBGene00022598 ZC395.8 ZC395.8.1 WP:CE33011 CE33011 ZC395.8.2 ztf-8	ZF - C2H2 - 3 fingers
1016_B01	WBGene00007301	C04F12.7	C04F12.7	9-E1	F16H11.4	F16H11.4	WBGene00000428	ceh-1	WBGene00000428 F16H11.4 F16H11.4.1 WP:CE04399 CE04399 F16H11.4.2 ceh-1	HD
1016_B01	WBGene00007301	C04F12.7	C04F12.7	6-G6	C18D1.1	C18D1.1	WBGene00000995	die-1	WBGene00000995 C18D1.1 C18D1.1.1 WP:CE01501 CE01501 C18D1.1.2 C18D1.1.3 C18D1.1.4 die-1	ZF - C2H2 - 3 fingers
1016_B01	WBGene00007301	C04F12.7	C04F12.7	1-G3	F10C1.5	F10C1.5	WBGene00017326	dmd-5	WBGene00017326 F10C1.5 WP:CE29753 CE29753 dmd-5	ZF - DM
1016_B01	WBGene00007301	C04F12.7	C04F12.7	6-H3	T05C12.6	T05C12.6abc	WBGene00003241	mig-5	WBGene00003241 T05C12.6 T05C12.6a WP:CE02318 CE02318 T05C12.6b WP:CE25100 CE25100 T05C12.6c T05C12.6c.1 WP:CE28076 CE28076 T05C12.6c.2 mig-5	WH
1016_B01	WBGene00007301	C04F12.7	C04F12.7	2-B3	C06G3.1	C06G3.1	WBGene00003695	nhr-105	WBGene00003695 C06G3.1 C06G3.1a C06G3.1a.1 WP:CE34659 CE34659 C06G3.1a.2 C06G3.1b WP:CE37188 CE37188 nhr-105	ZF - NHR
1016_B01	WBGene00007301	C04F12.7	C04F12.7	7-E8	R06F6.6	R06F6.6	WBGene00011069	R06F6.6	WBGene00011069 R06F6.6 R06F6.6.1 WP:CE01622 CE01622 R06F6.6.2	HD - HOX
1016_B01	WBGene00007301	C04F12.7	C04F12.7	3-E9	K08A8.2	K08A8.2a	WBGene00004949	sox-2	WBGene00004949 K08A8.2 K08A8.2a K08A8.2a.1 WP:CE28595 CE28595 K08A8.2a.2 K08A8.2a.3 K08A8.2b K08A8.2b.1 WP:CE31200 CE31200 K08A8.2b.2 K08A8.2b.3 sox-2	HMG box
1016_B01	WBGene00007301	C04F12.7	C04F12.7	10-A6	T07C4.2	T07C4.2cDNA	WBGene00006545	tbx-8	WBGene00006545 T07C4.2 WP:CE36891 CE36891 tbx-8	T-box
1016_B01	WBGene00007301	C04F12.7	C04F12.7	9-G2	T07C4.2	T07C4.2	WBGene00006545	tbx-8	WBGene00006545 T07C4.2 WP:CE36891 CE36891 tbx-8	T-box
1016_B01	WBGene00007301	C04F12.7	C04F12.7	7-G5	T07C4.6	T07C4.6	WBGene00006546	tbx-9	WBGene00006546 T07C4.6 T07C4.6.1 WP:CE36892 CE36892 T07C4.6.2 tbx-9	T-box
1016_B01	WBGene00007301	C04F12.7	C04F12.7	2-A11	F26C11.2	F26C11.2	WBGene00006744	unc-4	WBGene00006744 F26C11.2 WP:CE01560 CE01560 unc-4 ceh-4	HD - PRD
1016_B01	WBGene00007301	C04F12.7	C04F12.7	8-H7	F58E6.10	F58E6.10high	WBGene00006778	unc-42	WBGene00006778 F58E6.10 WP:CE39164 CE39164 unc-42	HD - PRD
1016_B01	WBGene00007301	C04F12.7	C04F12.7	11-A1	R07B1.1	vab-15cleanyeast	WBGene00006881	vab-15	WBGene00006881 R07B1.1 WP:CE01626 CE01626 vab-15	HD - NK
1016_B01	WBGene00007301	C04F12.7	C04F12.7	5-F12	F14F3.1	vab-3a	WBGene00006870	vab-3	WBGene00006870 F14F3.1 F14F3.1a WP:CE24899 CE24899 F14F3.1b WP:CE28216 CE28216 F14F3.1c WP:CE28217 CE28217 vab-3 lin-20 mab-18 pax-6	HD - PRD, Paired Domain - FULL
1016_D09	WBGene00010159	F56G4.4	F56G4.4	9-E1	F16H11.4	F16H11.4	WBGene00000428	ceh-1	WBGene00000428 F16H11.4 F16H11.4.1 WP:CE04399 CE04399 F16H11.4.2 ceh-1	HD
1016_D09	WBGene00010159	F56G4.4	F56G4.4	6-G6	C18D1.1	C18D1.1	WBGene00000995	die-1	WBGene00000995 C18D1.1 C18D1.1.1 WP:CE01501 CE01501 C18D1.1.2 C18D1.1.3 C18D1.1.4 die-1	ZF - C2H2 - 3 fingers
1016_D09	WBGene00010159	F56G4.4	F56G4.4	3-F7	C27C12.6	C27C12.6	WBGene00007776	dmd-4	WBGene00007776 C27C12.6 WP:CE23560 CE23560 dmd-4 tag-248	ZF - DM
1016_D09	WBGene00010159	F56G4.4	F56G4.4	11-A8	F10B5.3	F10B5.3cleanyeast	WBGene00008640	F10B5.3	WBGene00008640 F10B5.3 WP:CE01545 CE01545	ZF - C2H2 - 4 fingers
1016_D09	WBGene00010159	F56G4.4	F56G4.4	6-B6	F26B1.7	F26B1.7	WBGene00002601	let-381	WBGene00002601 F26B1.7 WP:CE28006 CE28006 let-381	WH - Fork Head
1016_D09	WBGene00010159	F56G4.4	F56G4.4	9-H11	JC8.6	lin-54withintron5	WBGene00003037	lin-54	WBGene00003037 JC8.6 JC8.6a WP:CE17989 CE17989 JC8.6b WP:CE17990 CE17990 lin-54	TESMIN x2
1016_D09	WBGene00010159	F56G4.4	F56G4.4	6-H3	T05C12.6	T05C12.6abc	WBGene00003241	mig-5	WBGene00003241 T05C12.6 T05C12.6a WP:CE02318 CE02318 T05C12.6b WP:CE25100 CE25100 T05C12.6c T05C12.6c.1 WP:CE28076 CE28076 T05C12.6c.2 mig-5	WH
1016_D09	WBGene00010159	F56G4.4	F56G4.4	9-G7	F40F8.7	F40F8.7	WBGene00004096	pqm-1	WBGene00004096 F40F8.7 F40F8.7.1 WP:CE05846 CE05846 F40F8.7.2 pqm-1 pqm-132 CePqM132	ZF - C2H2 - 3 fingers
1016_D09	WBGene00010159	F56G4.4	F56G4.4	11-A1	R07B1.1	vab-15cleanyeast	WBGene00006881	vab-15	WBGene00006881 R07B1.1 WP:CE01626 CE01626 vab-15	HD - NK
1016_D09	WBGene00010159	F56G4.4	F56G4.4	5-F12	F14F3.1	vab-3a	WBGene00006870	vab-3	WBGene00006870 F14F3.1 F14F3.1a WP:CE24899 CE24899 F14F3.1b WP:CE28216 CE28216 F14F3.1c WP:CE28217 CE28217 vab-3 lin-20 mab-18 pax-6	HD - PRD, Paired Domain - FULL
1016_F07	WBGene00013122	Y52B11A.2	Y52B11A.2	8-H4	C44B9.4	C44B9.4trunc	WBGene00008081	athp-1	WBGene00008081 C44B9.4 WP:CE30897 CE30897 athp-1	AT Hook x2
1016_F07	WBGene00013122	Y52B11A.2	Y52B11A.2	7-E3	C02F12.10	C02F12.10	WBGene00045215	C02F12.10	WBGene00045215 C02F12.10 WP:CE40680 CE40680	HD
1016_F07	WBGene00013122	Y52B11A.2	Y52B11A.2	9-E1	F16H11.4	F16H11.4	WBGene00000428	ceh-1	WBGene00000428 F16H11.4 F16H11.4.1 WP:CE04399 CE04399 F16H11.4.2 ceh-1	HD
1016_F07	WBGene00013122	Y52B11A.2	Y52B11A.2	5-D5	F46C8.5	F46C8.5	WBGene00000438	ceh-14	WBGene00000438 F46C8.5 WP:CE28335 CE28335 ceh-14	HD - LIM
1016_F07	WBGene00013122	Y52B11A.2	Y52B11A.2	2-D3	F20D12.6	F20D12.6b	WBGene00000442	ceh-19	WBGene00000442 F20D12.6 F20D12.6a WP:CE31687 CE31687 F20D12.6b WP:CE04436 CE04436 ceh-19	HD - HOX
1016_F07	WBGene00013122	Y52B11A.2	Y52B11A.2	1-G4	F22D3.1	F22D3.1ab	WBGene00000459	ceh-38	WBGene00000459 F22D3.1 F22D3.1a WP:CE27137 CE27137 F22D3.1b WP:CE29772 CE29772 ceh-38	HD - CUT
1016_F07	WBGene00013122	Y52B11A.2	Y52B11A.2	11-B1	T26C11.7	ceh-39cleanyeast	WBGene00000460	ceh-39	WBGene00000460 T26C11.7 WP:CE05026 CE05026 ceh-39	HD - CUT
1016_F07	WBGene00013122	Y52B11A.2	Y52B11A.2	11-B4	F17A9.6	ceh-49cleanyeast	WBGene00017538	ceh-49	WBGene00017538 F17A9.6 WP:CE27970 CE27970 ceh-49	HD - CUT
1016_F07	WBGene00013122	Y52B11A.2	Y52B11A.2	8-F8	ZK265.4	ZK265.4	WBGene00000433	ceh-8	WBGene00000433 ZK265.4 WP:CE38130 CE38130 ceh-8	HD - PRD - 2 domains
1016_F07	WBGene00013122	Y52B11A.2	Y52B11A.2	9-H3	R03C1.3	R03C1.3a	WBGene00000584	cog-1	WBGene00000584 R03C1.3 R03C1.3a WP:CE25964 CE25964 R03C1.3b WP:CE33290 CE33290 cog-1	HD - NK
1016_F07	WBGene00013122	Y52B11A.2	Y52B11A.2	5-D7	B0412.1	B0412.1atrunc	WBGene00000895	dac-1	WBGene00000895 B0412.1 B0412.1a WP:CE26848 CE26848 B0412.1b WP:CE33550 CE33550 dac-1 ski-1	WH - DAC
1016_F07	WBGene00013122	Y52B11A.2	Y52B11A.2	6-G6	C18D1.1	C18D1.1	WBGene00000995	die-1	WBGene00000995 C18D1.1 C18D1.1.1 WP:CE01501 CE01501 C18D1.1.2 C18D1.1.3 C18D1.1.4 die-1	ZF - C2H2 - 3 fingers
1016_F07	WBGene00013122	Y52B11A.2	Y52B11A.2	1-G3	F10C1.5	F10C1.5	WBGene00017326	dmd-5	WBGene00017326 F10C1.5 WP:CE29753 CE29753 dmd-5	ZF - DM
1016_F07	WBGene00013122	Y52B11A.2	Y52B11A.2	11-A2	C08C3.1	egl-5abccleanyeast	WBGene00001174	egl-5	WBGene00001174 C08C3.1 C08C3.1a WP:CE29076 CE29076 C08C3.1b WP:CE32792 CE32792 C08C3.1c WP:CE34523 CE34523 egl-5 ceh-11	HD - HOX
1016_F07	WBGene00013122	Y52B11A.2	Y52B11A.2	11-A8	F10B5.3	F10B5.3cleanyeast	WBGene00008640	F10B5.3	WBGene00008640 F10B5.3 WP:CE01545 CE01545	ZF - C2H2 - 4 fingers
1016_F07	WBGene00013122	Y52B11A.2	Y52B11A.2	7-F4	K03C7.2	K03C7.2btrunca	WBGene00001441	fkh-9	WBGene00001441 K03C7.2 K03C7.2a WP:CE31196 CE31196 K03C7.2b K03C7.2b.1 WP:CE34332 CE34332 K03C7.2b.2 K03C7.2c K03C7.2c.1 WP:CE39581 CE39581 K03C7.2c.2 K03C7.2c.3 K03C7.2c.4 fkh-9	WH - Fork Head
1016_F07	WBGene00013122	Y52B11A.2	Y52B11A.2	10-C3	F13D11.2	hbl-1b	WBGene00001824	hbl-1	WBGene00001824 F13D11.2 F13D11.2a WP:CE27956 CE27956 F13D11.2b WP:CE23646 CE23646 hbl-1 lin-57	ZF - C2H2 - 9 fingers
1016_F07	WBGene00013122	Y52B11A.2	Y52B11A.2	9-H1	ZC247.3	ZC247.3	WBGene00003000	lin-11	WBGene00003000 ZC247.3 WP:CE15150 CE15150 lin-11	HD - LIM
1016_F07	WBGene00013122	Y52B11A.2	Y52B11A.2	2-D9	C07H6.7	C07H6.7	WBGene00003024	lin-39	WBGene00003024 C07H6.7 C07H6.7.1 WP:CE03975 CE03975 C07H6.7.2 lin-39 ceh-15	HD - HOX
1016_F07	WBGene00013122	Y52B11A.2	Y52B11A.2	6-H3	T05C12.6	T05C12.6abc	WBGene00003241	mig-5	WBGene00003241 T05C12.6 T05C12.6a WP:CE02318 CE02318 T05C12.6b WP:CE25100 CE25100 T05C12.6c T05C12.6c.1 WP:CE28076 CE28076 T05C12.6c.2 mig-5	WH
1016_F07	WBGene00013122	Y52B11A.2	Y52B11A.2	3-G4	C39E6.4	C39E6.4	WBGene00003377	mls-2	WBGene00003377 C39E6.4 WP:CE30891 CE30891 mls-2	HD - NK
1016_F07	WBGene00013122	Y52B11A.2	Y52B11A.2	3-D2	F46G10.6	F46G10.6	WBGene00003511	mxl-3	WBGene00003511 F46G10.6 F46G10.6.1 WP:CE05882 CE05882 F46G10.6.2 mxl-3 hlh-23	bHLH
1016_F07	WBGene00013122	Y52B11A.2	Y52B11A.2	6-A4	ZK1290.4	ZK1290.4ac	WBGene00003592	nfi-1	WBGene00003592 ZK1290.4 ZK1290.4a WP:CE37597 CE37597 ZK1290.4b ZK1290.4b.1 WP:CE38016 CE38016 ZK1290.4b.2 ZK1290.4c WP:CE38017 CE38017 nfi-1 gei-21	MH1
1016_F07	WBGene00013122	Y52B11A.2	Y52B11A.2	2-B3	C06G3.1	C06G3.1	WBGene00003695	nhr-105	WBGene00003695 C06G3.1 C06G3.1a C06G3.1a.1 WP:CE34659 CE34659 C06G3.1a.2 C06G3.1b WP:CE37188 CE37188 nhr-105	ZF - NHR
1016_F07	WBGene00013122	Y52B11A.2	Y52B11A.2	3-F2	C02B4.2	C02B4.2	WBGene00003616	nhr-17	WBGene00003616 C02B4.2 WP:CE02111 CE02111 nhr-17	ZF - NHR
1016_F07	WBGene00013122	Y52B11A.2	Y52B11A.2	6-E11	T12C9.1	T12C9.1	WBGene00020460	nhr-273	WBGene00020460 T12C9.1 WP:CE26822 CE26822 nhr-273	ZF - NHR
1016_F07	WBGene00013122	Y52B11A.2	Y52B11A.2	10-H10	Y73F8A.21	nhr-5clean	WBGene00003604	nhr-5	WBGene00003604 Y73F8A.21 WP:CE22993 CE22993 nhr-5	ZF - NHR
1016_F07	WBGene00013122	Y52B11A.2	Y52B11A.2	2-B4	C08F8.8	C08F8.8	WBGene00003657	nhr-67	WBGene00003657 C08F8.8 WP:CE18491 CE18491 nhr-67 lsy-9	ZF - NHR
1016_F07	WBGene00013122	Y52B11A.2	Y52B11A.2	8-F6	C17A2.8	C17A2.8	WBGene00003662	nhr-72	WBGene00003662 C17A2.8 WP:CE34695 CE34695 nhr-72	ZF - NHR
1016_F07	WBGene00013122	Y52B11A.2	Y52B11A.2	8-H1	C38D4.6	C38D4.6a	WBGene00003912	pal-1	WBGene00003912 C38D4.6 C38D4.6a C38D4.6a.1 WP:CE27837 CE27837 C38D4.6a.2 C38D4.6b C38D4.6b.1 WP:CE05383 CE05383 C38D4.6b.2 C38D4.6c C38D4.6c.1 WP:CE44166 CE44166 C38D4.6c.2 C38D4.6c.3 pal-1 ceh-3 nob-2	HD - HOX
1016_F07	WBGene00013122	Y52B11A.2	Y52B11A.2	2-A10	Y75B8A.1	Y75B8A.1	WBGene00004024	php-3	WBGene00004024 Y75B8A.1 WP:CE28148 CE28148 php-3	HD - HOX
1016_F07	WBGene00013122	Y52B11A.2	Y52B11A.2	10-A7	F40F8.7	F40F8.7cDNA	WBGene00004096	pqm-1	WBGene00004096 F40F8.7 F40F8.7.1 WP:CE05846 CE05846 F40F8.7.2 pqm-1 pqm-132 CePqM132	ZF - C2H2 - 3 fingers
1016_F07	WBGene00013122	Y52B11A.2	Y52B11A.2	9-G7	F40F8.7	F40F8.7	WBGene00004096	pqm-1	WBGene00004096 F40F8.7 F40F8.7.1 WP:CE05846 CE05846 F40F8.7.2 pqm-1 pqm-132 CePqM132	ZF - C2H2 - 3 fingers
1016_F07	WBGene00013122	Y52B11A.2	Y52B11A.2	10-B4	R06C1.6	R06C1.6trunccDNA	WBGene00011060	R06C1.6	WBGene00011060 R06C1.6 WP:CE37541 CE37541	NOVEL
1016_F07	WBGene00013122	Y52B11A.2	Y52B11A.2	7-E8	R06F6.6	R06F6.6	WBGene00011069	R06F6.6	WBGene00011069 R06F6.6 R06F6.6.1 WP:CE01622 CE01622 R06F6.6.2	HD - HOX
1016_F07	WBGene00013122	Y52B11A.2	Y52B11A.2	4-E12	T26A8.4	T26A8.4	WBGene00020827	T26A8.4	WBGene00020827 T26A8.4 T26A8.4.1 WP:CE07550 CE07550 T26A8.4.2	ZF - CCCH - 2 domains
1016_F07	WBGene00013122	Y52B11A.2	Y52B11A.2	1-H9	F40H6.4	F40H6.4	WBGene00006547	tbx-11	WBGene00006547 F40H6.4 WP:CE01281 CE01281 tbx-11	T-box
1016_F07	WBGene00013122	Y52B11A.2	Y52B11A.2	9-G2	T07C4.2	T07C4.2	WBGene00006545	tbx-8	WBGene00006545 T07C4.2 WP:CE36891 CE36891 tbx-8	T-box
1016_F07	WBGene00013122	Y52B11A.2	Y52B11A.2	7-G5	T07C4.6	T07C4.6	WBGene00006546	tbx-9	WBGene00006546 T07C4.6 T07C4.6.1 WP:CE36892 CE36892 T07C4.6.2 tbx-9	T-box
1016_F07	WBGene00013122	Y52B11A.2	Y52B11A.2	5-C5	C47G2.2	C47G2.2	WBGene00006853	unc-130	WBGene00006853 C47G2.2 WP:CE02166 CE02166 unc-130	WH - Fork Head
1016_F07	WBGene00013122	Y52B11A.2	Y52B11A.2	2-A11	F26C11.2	F26C11.2	WBGene00006744	unc-4	WBGene00006744 F26C11.2 WP:CE01560 CE01560 unc-4 ceh-4	HD - PRD
1016_F07	WBGene00013122	Y52B11A.2	Y52B11A.2	8-H7	F58E6.10	F58E6.10high	WBGene00006778	unc-42	WBGene00006778 F58E6.10 WP:CE39164 CE39164 unc-42	HD - PRD
1016_F07	WBGene00013122	Y52B11A.2	Y52B11A.2	11-A1	R07B1.1	vab-15cleanyeast	WBGene00006881	vab-15	WBGene00006881 R07B1.1 WP:CE01626 CE01626 vab-15	HD - NK
1016_F07	WBGene00013122	Y52B11A.2	Y52B11A.2	5-F12	F14F3.1	vab-3a	WBGene00006870	vab-3	WBGene00006870 F14F3.1 F14F3.1a WP:CE24899 CE24899 F14F3.1b WP:CE28216 CE28216 F14F3.1c WP:CE28217 CE28217 vab-3 lin-20 mab-18 pax-6	HD - PRD, Paired Domain - FULL
1016_F07	WBGene00013122	Y52B11A.2	Y52B11A.2	3-B12	ZC204.12	ZC204.12	WBGene00022562	ZC204.12	WBGene00022562 ZC204.12 ZC204.12.1 WP:CE15106 CE15106 ZC204.12.2	NOVEL
1016_F07	WBGene00013122	Y52B11A.2	Y52B11A.2	4-C10	W06H12.1	W06H12.1	WBGene00012317	ztf-6	WBGene00012317 W06H12.1 WP:CE25145 CE25145 ztf-6	ZF - C2H2 - 2 fingers
1016_F08	WBGene00013726	Y106G6H.16	Y106G6H.16	9-E1	F16H11.4	F16H11.4	WBGene00000428	ceh-1	WBGene00000428 F16H11.4 F16H11.4.1 WP:CE04399 CE04399 F16H11.4.2 ceh-1	HD
1016_F08	WBGene00013726	Y106G6H.16	Y106G6H.16	9-H3	R03C1.3	R03C1.3a	WBGene00000584	cog-1	WBGene00000584 R03C1.3 R03C1.3a WP:CE25964 CE25964 R03C1.3b WP:CE33290 CE33290 cog-1	HD - NK
1016_F08	WBGene00013726	Y106G6H.16	Y106G6H.16	1-G3	F10C1.5	F10C1.5	WBGene00017326	dmd-5	WBGene00017326 F10C1.5 WP:CE29753 CE29753 dmd-5	ZF - DM
1016_F08	WBGene00013726	Y106G6H.16	Y106G6H.16	11-A2	C08C3.1	egl-5abccleanyeast	WBGene00001174	egl-5	WBGene00001174 C08C3.1 C08C3.1a WP:CE29076 CE29076 C08C3.1b WP:CE32792 CE32792 C08C3.1c WP:CE34523 CE34523 egl-5 ceh-11	HD - HOX
1016_F08	WBGene00013726	Y106G6H.16	Y106G6H.16	9-H11	JC8.6	lin-54withintron5	WBGene00003037	lin-54	WBGene00003037 JC8.6 JC8.6a WP:CE17989 CE17989 JC8.6b WP:CE17990 CE17990 lin-54	TESMIN x2
1016_F08	WBGene00013726	Y106G6H.16	Y106G6H.16	3-G4	C39E6.4	C39E6.4	WBGene00003377	mls-2	WBGene00003377 C39E6.4 WP:CE30891 CE30891 mls-2	HD - NK
1016_F08	WBGene00013726	Y106G6H.16	Y106G6H.16	8-F6	C17A2.8	C17A2.8	WBGene00003662	nhr-72	WBGene00003662 C17A2.8 WP:CE34695 CE34695 nhr-72	ZF - NHR
1016_F08	WBGene00013726	Y106G6H.16	Y106G6H.16	7-E8	R06F6.6	R06F6.6	WBGene00011069	R06F6.6	WBGene00011069 R06F6.6 R06F6.6.1 WP:CE01622 CE01622 R06F6.6.2	HD - HOX
1016_F08	WBGene00013726	Y106G6H.16	Y106G6H.16	8-H7	F58E6.10	F58E6.10high	WBGene00006778	unc-42	WBGene00006778 F58E6.10 WP:CE39164 CE39164 unc-42	HD - PRD
1016_F08	WBGene00013726	Y106G6H.16	Y106G6H.16	11-A1	R07B1.1	vab-15cleanyeast	WBGene00006881	vab-15	WBGene00006881 R07B1.1 WP:CE01626 CE01626 vab-15	HD - NK
1017_D03	WBGene00006272	str-245	F32A7.7	8-F6	C17A2.8	C17A2.8	WBGene00003662	nhr-72	WBGene00003662 C17A2.8 WP:CE34695 CE34695 nhr-72	ZF - NHR
1017_D03	WBGene00006272	str-245	F32A7.7	3-E3	F27E5.2	F27E5.2	WBGene00003939	pax-3	WBGene00003939 F27E5.2 WP:CE35862 CE35862 pax-3	HD - PRD, Paired Domain - FULL
1017_D03	WBGene00006272	str-245	F32A7.7	10-B4	R06C1.6	R06C1.6trunccDNA	WBGene00011060	R06C1.6	WBGene00011060 R06C1.6 WP:CE37541 CE37541	NOVEL
1017_D03	WBGene00006272	str-245	F32A7.7	9-G2	T07C4.2	T07C4.2	WBGene00006545	tbx-8	WBGene00006545 T07C4.2 WP:CE36891 CE36891 tbx-8	T-box
1017_D03	WBGene00006272	str-245	F32A7.7	7-G5	T07C4.6	T07C4.6	WBGene00006546	tbx-9	WBGene00006546 T07C4.6 T07C4.6.1 WP:CE36892 CE36892 T07C4.6.2 tbx-9	T-box
1017_D03	WBGene00006272	str-245	F32A7.7	10-D8	Y53C10A.3	Y53C10A.3	WBGene00013134	Y53C10A.3	WBGene00013134 Y53C10A.3 WP:CE40289 CE40289	WH - HSF - 2 domains
1018_A02	WBGene00006824	unc-95	Y105E8A.6	9-H11	JC8.6	lin-54withintron5	WBGene00003037	lin-54	WBGene00003037 JC8.6 JC8.6a WP:CE17989 CE17989 JC8.6b WP:CE17990 CE17990 lin-54	TESMIN x2
1018_A02	WBGene00006824	unc-95	Y105E8A.6	6-A6	ZC328.2	ZC328.2	WBGene00022592	ZC328.2	WBGene00022592 ZC328.2 WP:CE39078 CE39078	ZF - C2H2 - 3 fingers
1023_F08	WBGene00021781	Y51H7C.3	Y51H7C.3	5-D7	B0412.1	B0412.1atrunc	WBGene00000895	dac-1	WBGene00000895 B0412.1 B0412.1a WP:CE26848 CE26848 B0412.1b WP:CE33550 CE33550 dac-1 ski-1	WH - DAC
1023_F08	WBGene00021781	Y51H7C.3	Y51H7C.3	9-H11	JC8.6	lin-54withintron5	WBGene00003037	lin-54	WBGene00003037 JC8.6 JC8.6a WP:CE17989 CE17989 JC8.6b WP:CE17990 CE17990 lin-54	TESMIN x2
1023_F08	WBGene00021781	Y51H7C.3	Y51H7C.3	6-H3	T05C12.6	T05C12.6abc	WBGene00003241	mig-5	WBGene00003241 T05C12.6 T05C12.6a WP:CE02318 CE02318 T05C12.6b WP:CE25100 CE25100 T05C12.6c T05C12.6c.1 WP:CE28076 CE28076 T05C12.6c.2 mig-5	WH
1023_F08	WBGene00021781	Y51H7C.3	Y51H7C.3	1-H7	F43C1.4	F43C1.4	WBGene00003619	nhr-20	WBGene00003619 F43C1.4 WP:CE28025 CE28025 nhr-20	ZF - NHR
1023_F08	WBGene00021781	Y51H7C.3	Y51H7C.3	9-G7	F40F8.7	F40F8.7	WBGene00004096	pqm-1	WBGene00004096 F40F8.7 F40F8.7.1 WP:CE05846 CE05846 F40F8.7.2 pqm-1 pqm-132 CePqM132	ZF - C2H2 - 3 fingers
1023_F08	WBGene00021781	Y51H7C.3	Y51H7C.3	7-G5	T07C4.6	T07C4.6	WBGene00006546	tbx-9	WBGene00006546 T07C4.6 T07C4.6.1 WP:CE36892 CE36892 T07C4.6.2 tbx-9	T-box
1023_F08	WBGene00021781	Y51H7C.3	Y51H7C.3	6-C10	ZC395.8	ZC395.8	WBGene00022598	ztf-8	WBGene00022598 ZC395.8 ZC395.8.1 WP:CE33011 CE33011 ZC395.8.2 ztf-8	ZF - C2H2 - 3 fingers
1025_A05	WBGene00007604	C15C8.1	C15C8.1	9-E2	F33H1.1	F33H1.1	WBGene00000914	daf-19	WBGene00000914 F33H1.1 F33H1.1a WP:CE17763 CE17763 F33H1.1b WP:CE28019 CE28019 F33H1.1c WP:CE01567 CE01567 F33H1.1d WP:CE43609 CE43609 daf-19 daf-24	WH - RFX
1025_C08	WBGene00016471	srab-8	C36C5.2	6-F5	C46E10.8	C46E10.8	WBGene00016712	C46E10.8	WBGene00016712 C46E10.8 WP:CE27861 CE27861	ZF - C2H2 - 1 finger
1025_C08	WBGene00016471	srab-8	C36C5.2	5-B9	Y15E3A.1	Y15E3A.1a	WBGene00003681	nhr-91	WBGene00003681 Y15E3A.1 Y15E3A.1a Y15E3A.1a.1 WP:CE27779 CE27779 Y15E3A.1a.2 Y15E3A.1a.3 Y15E3A.1b Y15E3A.1b.1 WP:CE38001 CE38001 Y15E3A.1b.2 Y15E3A.1b.3 Y15E3A.1b.4 Y15E3A.1b.5 nhr-91	ZF - NHR
1025_E05	WBGene00009708	F44G3.7	F44G3.7	5-D7	B0412.1	B0412.1atrunc	WBGene00000895	dac-1	WBGene00000895 B0412.1 B0412.1a WP:CE26848 CE26848 B0412.1b WP:CE33550 CE33550 dac-1 ski-1	WH - DAC
1025_E05	WBGene00009708	F44G3.7	F44G3.7	9-C3	Y43F8C.10	Y43F8C.10	WBGene00012832	dmd-3	WBGene00012832 Y43F8C.10 Y43F8C.10a WP:CE39835 CE39835 Y43F8C.10b WP:CE44151 CE44151 dmd-3	ZF - DM
1025_E05	WBGene00009708	F44G3.7	F44G3.7	1-G3	F10C1.5	F10C1.5	WBGene00017326	dmd-5	WBGene00017326 F10C1.5 WP:CE29753 CE29753 dmd-5	ZF - DM
1025_E05	WBGene00009708	F44G3.7	F44G3.7	3-G4	C39E6.4	C39E6.4	WBGene00003377	mls-2	WBGene00003377 C39E6.4 WP:CE30891 CE30891 mls-2	HD - NK
1025_E05	WBGene00009708	F44G3.7	F44G3.7	8-F6	C17A2.8	C17A2.8	WBGene00003662	nhr-72	WBGene00003662 C17A2.8 WP:CE34695 CE34695 nhr-72	ZF - NHR
1025_E05	WBGene00009708	F44G3.7	F44G3.7	7-E8	R06F6.6	R06F6.6	WBGene00011069	R06F6.6	WBGene00011069 R06F6.6 R06F6.6.1 WP:CE01622 CE01622 R06F6.6.2	HD - HOX
1025_E05	WBGene00009708	F44G3.7	F44G3.7	11-A1	R07B1.1	vab-15cleanyeast	WBGene00006881	vab-15	WBGene00006881 R07B1.1 WP:CE01626 CE01626 vab-15	HD - NK
1025_E05	WBGene00009708	F44G3.7	F44G3.7	5-F12	F14F3.1	vab-3a	WBGene00006870	vab-3	WBGene00006870 F14F3.1 F14F3.1a WP:CE24899 CE24899 F14F3.1b WP:CE28216 CE28216 F14F3.1c WP:CE28217 CE28217 vab-3 lin-20 mab-18 pax-6	HD - PRD, Paired Domain - FULL
1025_E05	WBGene00009708	F44G3.7	F44G3.7	6-C10	ZC395.8	ZC395.8	WBGene00022598	ztf-8	WBGene00022598 ZC395.8 ZC395.8.1 WP:CE33011 CE33011 ZC395.8.2 ztf-8	ZF - C2H2 - 3 fingers
1028_A02	WBGene00010785	top-2	K12D12.1	6-H3	T05C12.6	T05C12.6abc	WBGene00003241	mig-5	WBGene00003241 T05C12.6 T05C12.6a WP:CE02318 CE02318 T05C12.6b WP:CE25100 CE25100 T05C12.6c T05C12.6c.1 WP:CE28076 CE28076 T05C12.6c.2 mig-5	WH
1028_A02	WBGene00010785	top-2	K12D12.1	1-G7	B0280.8	B0280.8	WBGene00003609	nhr-10	WBGene00003609 B0280.8 B0280.8.1 WP:CE00815 CE00815 B0280.8.2 nhr-10	ZF - NHR
1028_A02	WBGene00010785	top-2	K12D12.1	2-B3	C06G3.1	C06G3.1	WBGene00003695	nhr-105	WBGene00003695 C06G3.1 C06G3.1a C06G3.1a.1 WP:CE34659 CE34659 C06G3.1a.2 C06G3.1b WP:CE37188 CE37188 nhr-105	ZF - NHR
1028_A02	WBGene00010785	top-2	K12D12.1	10-H10	Y73F8A.21	nhr-5clean	WBGene00003604	nhr-5	WBGene00003604 Y73F8A.21 WP:CE22993 CE22993 nhr-5	ZF - NHR
1028_A02	WBGene00010785	top-2	K12D12.1	10-A9	C48D5.1	C48D5.1trunccDNA	WBGene00003605	nhr-6	WBGene00003605 C48D5.1 C48D5.1a WP:CE24859 CE24859 C48D5.1b C48D5.1b.1 WP:CE42591 CE42591 C48D5.1b.2 nhr-6 ceb-1 cnr-8 cnr8	ZF - NHR
1028_A02	WBGene00010785	top-2	K12D12.1	8-G12	C48D5.1	C48D5.1truncab	WBGene00003605	nhr-6	WBGene00003605 C48D5.1 C48D5.1a WP:CE24859 CE24859 C48D5.1b C48D5.1b.1 WP:CE42591 CE42591 C48D5.1b.2 nhr-6 ceb-1 cnr-8 cnr8	ZF - NHR
1029_F06	WBGene00015084	B0244.9	B0244.9	1-G3	F10C1.5	F10C1.5	WBGene00017326	dmd-5	WBGene00017326 F10C1.5 WP:CE29753 CE29753 dmd-5	ZF - DM
1029_F06	WBGene00015084	B0244.9	B0244.9	1-H1	F52F12.4	F52F12.4	WBGene00009937	lsl-1	WBGene00009937 F52F12.4 WP:CE36164 CE36164 lsl-1	ZF - C2H2 - 5 fingers
1029_F06	WBGene00015084	B0244.9	B0244.9	6-H3	T05C12.6	T05C12.6abc	WBGene00003241	mig-5	WBGene00003241 T05C12.6 T05C12.6a WP:CE02318 CE02318 T05C12.6b WP:CE25100 CE25100 T05C12.6c T05C12.6c.1 WP:CE28076 CE28076 T05C12.6c.2 mig-5	WH
1029_F06	WBGene00015084	B0244.9	B0244.9	10-H10	Y73F8A.21	nhr-5clean	WBGene00003604	nhr-5	WBGene00003604 Y73F8A.21 WP:CE22993 CE22993 nhr-5	ZF - NHR
1029_F06	WBGene00015084	B0244.9	B0244.9	3-A8	F40E10.2	F40E10.2	WBGene00004950	sox-3	WBGene00004950 F40E10.2 WP:CE05838 CE05838 sox-3	HMG box
1030_F08	WBGene00016839	C50F2.5	C50F2.5	3-F4	F26A10.2	F26A10.2	WBGene00017814	F26A10.2	WBGene00017814 F26A10.2 WP:CE02692 CE02692	ZF - C2H2 - 3 fingers
1030_F08	WBGene00016839	C50F2.5	C50F2.5	3-G4	C39E6.4	C39E6.4	WBGene00003377	mls-2	WBGene00003377 C39E6.4 WP:CE30891 CE30891 mls-2	HD - NK
1030_F08	WBGene00016839	C50F2.5	C50F2.5	11-A1	R07B1.1	vab-15cleanyeast	WBGene00006881	vab-15	WBGene00006881 R07B1.1 WP:CE01626 CE01626 vab-15	HD - NK
1031_C05	WBGene00014031	ZK637.14	ZK637.14	9-E1	F16H11.4	F16H11.4	WBGene00000428	ceh-1	WBGene00000428 F16H11.4 F16H11.4.1 WP:CE04399 CE04399 F16H11.4.2 ceh-1	HD
1031_C05	WBGene00014031	ZK637.14	ZK637.14	2-D3	F20D12.6	F20D12.6b	WBGene00000442	ceh-19	WBGene00000442 F20D12.6 F20D12.6a WP:CE31687 CE31687 F20D12.6b WP:CE04436 CE04436 ceh-19	HD - HOX
1031_C05	WBGene00014031	ZK637.14	ZK637.14	7-E8	R06F6.6	R06F6.6	WBGene00011069	R06F6.6	WBGene00011069 R06F6.6 R06F6.6.1 WP:CE01622 CE01622 R06F6.6.2	HD - HOX
1031_C05	WBGene00014031	ZK637.14	ZK637.14	10-A6	T07C4.2	T07C4.2cDNA	WBGene00006545	tbx-8	WBGene00006545 T07C4.2 WP:CE36891 CE36891 tbx-8	T-box
1031_C05	WBGene00014031	ZK637.14	ZK637.14	9-G2	T07C4.2	T07C4.2	WBGene00006545	tbx-8	WBGene00006545 T07C4.2 WP:CE36891 CE36891 tbx-8	T-box
1031_C05	WBGene00014031	ZK637.14	ZK637.14	7-G5	T07C4.6	T07C4.6	WBGene00006546	tbx-9	WBGene00006546 T07C4.6 T07C4.6.1 WP:CE36892 CE36892 T07C4.6.2 tbx-9	T-box
1031_C05	WBGene00014031	ZK637.14	ZK637.14	11-A1	R07B1.1	vab-15cleanyeast	WBGene00006881	vab-15	WBGene00006881 R07B1.1 WP:CE01626 CE01626 vab-15	HD - NK
1031_G05	WBGene00015132	B0303.14	B0303.14	9-E1	F16H11.4	F16H11.4	WBGene00000428	ceh-1	WBGene00000428 F16H11.4 F16H11.4.1 WP:CE04399 CE04399 F16H11.4.2 ceh-1	HD
1031_G05	WBGene00015132	B0303.14	B0303.14	5-D5	F46C8.5	F46C8.5	WBGene00000438	ceh-14	WBGene00000438 F46C8.5 WP:CE28335 CE28335 ceh-14	HD - LIM
1031_G05	WBGene00015132	B0303.14	B0303.14	9-H3	R03C1.3	R03C1.3a	WBGene00000584	cog-1	WBGene00000584 R03C1.3 R03C1.3a WP:CE25964 CE25964 R03C1.3b WP:CE33290 CE33290 cog-1	HD - NK
1031_G05	WBGene00015132	B0303.14	B0303.14	1-G3	F10C1.5	F10C1.5	WBGene00017326	dmd-5	WBGene00017326 F10C1.5 WP:CE29753 CE29753 dmd-5	ZF - DM
1031_G05	WBGene00015132	B0303.14	B0303.14	4-B10	F55B11.4	F55B11.4	WBGene00010086	F55B11.4	WBGene00010086 F55B11.4 F55B11.4.1 WP:CE16119 CE16119 F55B11.4.2	ZF - C2H2 - 1 finger
1031_G05	WBGene00015132	B0303.14	B0303.14	2-B9	B0286.5	B0286.5	WBGene00001438	fkh-6	WBGene00001438 B0286.5 WP:CE03865 CE03865 fkh-6	WH - Fork Head
1031_G05	WBGene00015132	B0303.14	B0303.14	3-G4	C39E6.4	C39E6.4	WBGene00003377	mls-2	WBGene00003377 C39E6.4 WP:CE30891 CE30891 mls-2	HD - NK
1031_G05	WBGene00015132	B0303.14	B0303.14	4-H4	ZK1128.6	ZK1128.6a	WBGene00014232	ttll-4	WBGene00014232 ZK1128.6 ZK1128.6a WP:CE29940 CE29940 ZK1128.6b ZK1128.6b.1 WP:CE38015 CE38015 ZK1128.6b.2 ZK1128.6b.3 ttll-4	NOVEL
1031_G05	WBGene00015132	B0303.14	B0303.14	8-H7	F58E6.10	F58E6.10high	WBGene00006778	unc-42	WBGene00006778 F58E6.10 WP:CE39164 CE39164 unc-42	HD - PRD
1031_G05	WBGene00015132	B0303.14	B0303.14	11-A1	R07B1.1	vab-15cleanyeast	WBGene00006881	vab-15	WBGene00006881 R07B1.1 WP:CE01626 CE01626 vab-15	HD - NK
1031_G05	WBGene00015132	B0303.14	B0303.14	5-F12	F14F3.1	vab-3a	WBGene00006870	vab-3	WBGene00006870 F14F3.1 F14F3.1a WP:CE24899 CE24899 F14F3.1b WP:CE28216 CE28216 F14F3.1c WP:CE28217 CE28217 vab-3 lin-20 mab-18 pax-6	HD - PRD, Paired Domain - FULL
1033_E04	WBGene00015283	C01B10.9	C01B10.9	9-H4	C17C3.10	C17C3.10	WBGene00001966	hlh-27	WBGene00001966 C17C3.10 WP:CE04030 CE04030 hlh-27	bHLH
1033_E04	WBGene00015283	C01B10.9	C01B10.9	6-H3	T05C12.6	T05C12.6abc	WBGene00003241	mig-5	WBGene00003241 T05C12.6 T05C12.6a WP:CE02318 CE02318 T05C12.6b WP:CE25100 CE25100 T05C12.6c T05C12.6c.1 WP:CE28076 CE28076 T05C12.6c.2 mig-5	WH
1033_E04	WBGene00015283	C01B10.9	C01B10.9	9-G2	T07C4.2	T07C4.2	WBGene00006545	tbx-8	WBGene00006545 T07C4.2 WP:CE36891 CE36891 tbx-8	T-box
1033_E04	WBGene00015283	C01B10.9	C01B10.9	7-G5	T07C4.6	T07C4.6	WBGene00006546	tbx-9	WBGene00006546 T07C4.6 T07C4.6.1 WP:CE36892 CE36892 T07C4.6.2 tbx-9	T-box
1033_H01	WBGene00001394	fat-2	W02A2.1	10-A10	C44B9.4	C44B9.4trunccDNA	WBGene00008081	athp-1	WBGene00008081 C44B9.4 WP:CE30897 CE30897 athp-1	AT Hook x2
1033_H01	WBGene00001394	fat-2	W02A2.1	8-H4	C44B9.4	C44B9.4trunc	WBGene00008081	athp-1	WBGene00008081 C44B9.4 WP:CE30897 CE30897 athp-1	AT Hook x2
1033_H01	WBGene00001394	fat-2	W02A2.1	6-F5	C46E10.8	C46E10.8	WBGene00016712	C46E10.8	WBGene00016712 C46E10.8 WP:CE27861 CE27861	ZF - C2H2 - 1 finger
1033_H01	WBGene00001394	fat-2	W02A2.1	9-E1	F16H11.4	F16H11.4	WBGene00000428	ceh-1	WBGene00000428 F16H11.4 F16H11.4.1 WP:CE04399 CE04399 F16H11.4.2 ceh-1	HD
1033_H01	WBGene00001394	fat-2	W02A2.1	6-G6	C18D1.1	C18D1.1	WBGene00000995	die-1	WBGene00000995 C18D1.1 C18D1.1.1 WP:CE01501 CE01501 C18D1.1.2 C18D1.1.3 C18D1.1.4 die-1	ZF - C2H2 - 3 fingers
1033_H01	WBGene00001394	fat-2	W02A2.1	3-F7	C27C12.6	C27C12.6	WBGene00007776	dmd-4	WBGene00007776 C27C12.6 WP:CE23560 CE23560 dmd-4 tag-248	ZF - DM
1033_H01	WBGene00001394	fat-2	W02A2.1	1-G3	F10C1.5	F10C1.5	WBGene00017326	dmd-5	WBGene00017326 F10C1.5 WP:CE29753 CE29753 dmd-5	ZF - DM
1033_H01	WBGene00001394	fat-2	W02A2.1	7-E11	F40F9.7	F40F9.7btrunca	WBGene00009584	F40F9.7	WBGene00009584 F40F9.7 F40F9.7a WP:CE05856 CE05856 F40F9.7b F40F9.7b.1 WP:CE33580 CE33580 F40F9.7b.2 F40F9.7b.3 F40F9.7b.4	CBF
1033_H01	WBGene00001394	fat-2	W02A2.1	6-A3	C08C3.3	C08C3.3	WBGene00003102	mab-5	WBGene00003102 C08C3.3 WP:CE25765 CE25765 mab-5 lin-21	HD - HOX
1033_H01	WBGene00001394	fat-2	W02A2.1	1-C4	T27A1.6	T27A1.6	WBGene00003106	mab-9	WBGene00003106 T27A1.6 WP:CE24016 CE24016 mab-9 tbx-12 Ce-tbx-12	T-box
1033_H01	WBGene00001394	fat-2	W02A2.1	6-H3	T05C12.6	T05C12.6abc	WBGene00003241	mig-5	WBGene00003241 T05C12.6 T05C12.6a WP:CE02318 CE02318 T05C12.6b WP:CE25100 CE25100 T05C12.6c T05C12.6c.1 WP:CE28076 CE28076 T05C12.6c.2 mig-5	WH
1033_H01	WBGene00001394	fat-2	W02A2.1	8-F6	C17A2.8	C17A2.8	WBGene00003662	nhr-72	WBGene00003662 C17A2.8 WP:CE34695 CE34695 nhr-72	ZF - NHR
1033_H01	WBGene00001394	fat-2	W02A2.1	10-B4	R06C1.6	R06C1.6trunccDNA	WBGene00011060	R06C1.6	WBGene00011060 R06C1.6 WP:CE37541 CE37541	NOVEL
1033_H01	WBGene00001394	fat-2	W02A2.1	9-F11	R06C1.6	R06C1.6trunc	WBGene00011060	R06C1.6	WBGene00011060 R06C1.6 WP:CE37541 CE37541	NOVEL
1033_H01	WBGene00001394	fat-2	W02A2.1	7-E8	R06F6.6	R06F6.6	WBGene00011069	R06F6.6	WBGene00011069 R06F6.6 R06F6.6.1 WP:CE01622 CE01622 R06F6.6.2	HD - HOX
1033_H01	WBGene00001394	fat-2	W02A2.1	10-A6	T07C4.2	T07C4.2cDNA	WBGene00006545	tbx-8	WBGene00006545 T07C4.2 WP:CE36891 CE36891 tbx-8	T-box
1033_H01	WBGene00001394	fat-2	W02A2.1	9-G2	T07C4.2	T07C4.2	WBGene00006545	tbx-8	WBGene00006545 T07C4.2 WP:CE36891 CE36891 tbx-8	T-box
1033_H01	WBGene00001394	fat-2	W02A2.1	7-G5	T07C4.6	T07C4.6	WBGene00006546	tbx-9	WBGene00006546 T07C4.6 T07C4.6.1 WP:CE36892 CE36892 T07C4.6.2 tbx-9	T-box
1033_H01	WBGene00001394	fat-2	W02A2.1	11-A1	R07B1.1	vab-15cleanyeast	WBGene00006881	vab-15	WBGene00006881 R07B1.1 WP:CE01626 CE01626 vab-15	HD - NK
1033_H01	WBGene00001394	fat-2	W02A2.1	5-F12	F14F3.1	vab-3a	WBGene00006870	vab-3	WBGene00006870 F14F3.1 F14F3.1a WP:CE24899 CE24899 F14F3.1b WP:CE28216 CE28216 F14F3.1c WP:CE28217 CE28217 vab-3 lin-20 mab-18 pax-6	HD - PRD, Paired Domain - FULL
1033_H01	WBGene00001394	fat-2	W02A2.1	3-B12	ZC204.12	ZC204.12	WBGene00022562	ZC204.12	WBGene00022562 ZC204.12 ZC204.12.1 WP:CE15106 CE15106 ZC204.12.2	NOVEL
1033_H01	WBGene00001394	fat-2	W02A2.1	6-C10	ZC395.8	ZC395.8	WBGene00022598	ztf-8	WBGene00022598 ZC395.8 ZC395.8.1 WP:CE33011 CE33011 ZC395.8.2 ztf-8	ZF - C2H2 - 3 fingers
1034_H04	WBGene00005030	sra-4	AH6.8	1-H7	F43C1.4	F43C1.4	WBGene00003619	nhr-20	WBGene00003619 F43C1.4 WP:CE28025 CE28025 nhr-20	ZF - NHR
1034_H04	WBGene00005030	sra-4	AH6.8	8-D2	T09A12.4	T09A12.4btruncacd	WBGene00003656	nhr-66	WBGene00003656 T09A12.4 T09A12.4a T09A12.4a.1 WP:CE31061 CE31061 T09A12.4a.2 T09A12.4a.3 T09A12.4b WP:CE31062 CE31062 T09A12.4c WP:CE31063 CE31063 T09A12.4d T09A12.4d.1 WP:CE37723 CE37723 T09A12.4d.2 nhr-66	ZF - NHR
1034_H04	WBGene00005030	sra-4	AH6.8	3-C6	Y51A2D.17	Y51A2D.17	WBGene00003660	nhr-70	WBGene00003660 Y51A2D.17 WP:CE22324 CE22324 nhr-70	ZF - NHR
1035_C09	WBGene00017308	F09F9.3	F09F9.3	7-E3	C02F12.10	C02F12.10	WBGene00045215	C02F12.10	WBGene00045215 C02F12.10 WP:CE40680 CE40680	HD
1035_C09	WBGene00017308	F09F9.3	F09F9.3	9-E1	F16H11.4	F16H11.4	WBGene00000428	ceh-1	WBGene00000428 F16H11.4 F16H11.4.1 WP:CE04399 CE04399 F16H11.4.2 ceh-1	HD
1035_C09	WBGene00017308	F09F9.3	F09F9.3	5-D5	F46C8.5	F46C8.5	WBGene00000438	ceh-14	WBGene00000438 F46C8.5 WP:CE28335 CE28335 ceh-14	HD - LIM
1035_C09	WBGene00017308	F09F9.3	F09F9.3	9-H3	R03C1.3	R03C1.3a	WBGene00000584	cog-1	WBGene00000584 R03C1.3 R03C1.3a WP:CE25964 CE25964 R03C1.3b WP:CE33290 CE33290 cog-1	HD - NK
1035_C09	WBGene00017308	F09F9.3	F09F9.3	5-D7	B0412.1	B0412.1atrunc	WBGene00000895	dac-1	WBGene00000895 B0412.1 B0412.1a WP:CE26848 CE26848 B0412.1b WP:CE33550 CE33550 dac-1 ski-1	WH - DAC
1035_C09	WBGene00017308	F09F9.3	F09F9.3	11-A2	C08C3.1	egl-5abccleanyeast	WBGene00001174	egl-5	WBGene00001174 C08C3.1 C08C3.1a WP:CE29076 CE29076 C08C3.1b WP:CE32792 CE32792 C08C3.1c WP:CE34523 CE34523 egl-5 ceh-11	HD - HOX
1035_C09	WBGene00017308	F09F9.3	F09F9.3	6-H3	T05C12.6	T05C12.6abc	WBGene00003241	mig-5	WBGene00003241 T05C12.6 T05C12.6a WP:CE02318 CE02318 T05C12.6b WP:CE25100 CE25100 T05C12.6c T05C12.6c.1 WP:CE28076 CE28076 T05C12.6c.2 mig-5	WH
1035_C09	WBGene00017308	F09F9.3	F09F9.3	7-E8	R06F6.6	R06F6.6	WBGene00011069	R06F6.6	WBGene00011069 R06F6.6 R06F6.6.1 WP:CE01622 CE01622 R06F6.6.2	HD - HOX
1035_C09	WBGene00017308	F09F9.3	F09F9.3	3-A8	F40E10.2	F40E10.2	WBGene00004950	sox-3	WBGene00004950 F40E10.2 WP:CE05838 CE05838 sox-3	HMG box
1035_C09	WBGene00017308	F09F9.3	F09F9.3	7-G5	T07C4.6	T07C4.6	WBGene00006546	tbx-9	WBGene00006546 T07C4.6 T07C4.6.1 WP:CE36892 CE36892 T07C4.6.2 tbx-9	T-box
1035_C09	WBGene00017308	F09F9.3	F09F9.3	5-C5	C47G2.2	C47G2.2	WBGene00006853	unc-130	WBGene00006853 C47G2.2 WP:CE02166 CE02166 unc-130	WH - Fork Head
1035_C09	WBGene00017308	F09F9.3	F09F9.3	8-H7	F58E6.10	F58E6.10high	WBGene00006778	unc-42	WBGene00006778 F58E6.10 WP:CE39164 CE39164 unc-42	HD - PRD
1035_C09	WBGene00017308	F09F9.3	F09F9.3	11-A1	R07B1.1	vab-15cleanyeast	WBGene00006881	vab-15	WBGene00006881 R07B1.1 WP:CE01626 CE01626 vab-15	HD - NK
1035_C09	WBGene00017308	F09F9.3	F09F9.3	5-F12	F14F3.1	vab-3a	WBGene00006870	vab-3	WBGene00006870 F14F3.1 F14F3.1a WP:CE24899 CE24899 F14F3.1b WP:CE28216 CE28216 F14F3.1c WP:CE28217 CE28217 vab-3 lin-20 mab-18 pax-6	HD - PRD, Paired Domain - FULL
1035_D12	WBGene00015139	B0310.3	B0310.3	5-A8	D1007.1	D1007.1	WBGene00000440	ceh-17	WBGene00000440 D1007.1 WP:CE09036 CE09036 ceh-17 ceh-42	HD - PRD
1035_D12	WBGene00015139	B0310.3	B0310.3	6-G6	C18D1.1	C18D1.1	WBGene00000995	die-1	WBGene00000995 C18D1.1 C18D1.1.1 WP:CE01501 CE01501 C18D1.1.2 C18D1.1.3 C18D1.1.4 die-1	ZF - C2H2 - 3 fingers
1035_D12	WBGene00015139	B0310.3	B0310.3	10-B2	F26H9.2	F26H9.2cDNA	WBGene00009174	F26H9.2	WBGene00009174 F26H9.2 WP:CE43857 CE43857	RPEL - 2 domains
1035_D12	WBGene00015139	B0310.3	B0310.3	5-B11	T14G12.4	T14G12.4a	WBGene00001434	fkh-2	WBGene00001434 T14G12.4 T14G12.4a WP:CE04965 CE04965 T14G12.4b T14G12.4b.1 WP:CE29342 CE29342 T14G12.4b.2 fkh-2	WH - Fork Head
1035_D12	WBGene00015139	B0310.3	B0310.3	6-H3	T05C12.6	T05C12.6abc	WBGene00003241	mig-5	WBGene00003241 T05C12.6 T05C12.6a WP:CE02318 CE02318 T05C12.6b WP:CE25100 CE25100 T05C12.6c T05C12.6c.1 WP:CE28076 CE28076 T05C12.6c.2 mig-5	WH
1035_D12	WBGene00015139	B0310.3	B0310.3	5-A10	K10C3.6	K10C3.6ab	WBGene00003639	nhr-49	WBGene00003639 K10C3.6 K10C3.6a WP:CE12084 CE12084 K10C3.6b K10C3.6b.1 WP:CE28943 CE28943 K10C3.6b.2 K10C3.6c K10C3.6c.1 WP:CE32693 CE32693 K10C3.6c.2 K10C3.6d WP:CE32694 CE32694 nhr-49	ZF - NHR
1035_D12	WBGene00015139	B0310.3	B0310.3	8-D8	R11G11.2	R11G11.2a	WBGene00003648	nhr-58	WBGene00003648 R11G11.2 R11G11.2a WP:CE12742 CE12742 R11G11.2b WP:CE33298 CE33298 nhr-58	ZF - NHR
1035_D12	WBGene00015139	B0310.3	B0310.3	3-E9	K08A8.2	K08A8.2a	WBGene00004949	sox-2	WBGene00004949 K08A8.2 K08A8.2a K08A8.2a.1 WP:CE28595 CE28595 K08A8.2a.2 K08A8.2a.3 K08A8.2b K08A8.2b.1 WP:CE31200 CE31200 K08A8.2b.2 K08A8.2b.3 sox-2	HMG box
1035_D12	WBGene00015139	B0310.3	B0310.3	2-D12	T24C4.2	T24C4.2	WBGene00020758	T24C4.2	WBGene00020758 T24C4.2 WP:CE19593 CE19593	NOVEL
1035_D12	WBGene00015139	B0310.3	B0310.3	5-B12	T28F12.2	T28F12.2a	WBGene00006796	unc-62	WBGene00006796 T28F12.2 T28F12.2a T28F12.2a.1 WP:CE21219 CE21219 T28F12.2a.2 T28F12.2b T28F12.2b.1 WP:CE21220 CE21220 T28F12.2b.2 T28F12.2c WP:CE31073 CE31073 T28F12.2d T28F12.2d.1 WP:CE31074 CE31074 T28F12.2d.2 T28F12.2d.3 T28F12.2d.4 T28F12.2e WP:CE33584 CE33584 T28F12.2f	HD - TALE
1035_D12	WBGene00015139	B0310.3	B0310.3	4-H7	ZK652.6	ZK652.6a	WBGene00022785	ZK652.6	WBGene00022785 ZK652.6 ZK652.6a ZK652.6a.1 WP:CE25693 CE25693 ZK652.6a.2 ZK652.6a.3 ZK652.6b WP:CE34462 CE34462	ZF - C2H2 - 1 finger
1035_E05	WBGene00018715	F52H2.3	F52H2.3	10-A9	C48D5.1	C48D5.1trunccDNA	WBGene00003605	nhr-6	WBGene00003605 C48D5.1 C48D5.1a WP:CE24859 CE24859 C48D5.1b C48D5.1b.1 WP:CE42591 CE42591 C48D5.1b.2 nhr-6 ceb-1 cnr-8 cnr8	ZF - NHR
1035_E05	WBGene00018715	F52H2.3	F52H2.3	8-G12	C48D5.1	C48D5.1truncab	WBGene00003605	nhr-6	WBGene00003605 C48D5.1 C48D5.1a WP:CE24859 CE24859 C48D5.1b C48D5.1b.1 WP:CE42591 CE42591 C48D5.1b.2 nhr-6 ceb-1 cnr-8 cnr8	ZF - NHR
1035_E10	WBGene00017296	F09E10.6	F09E10.6	6-G6	C18D1.1	C18D1.1	WBGene00000995	die-1	WBGene00000995 C18D1.1 C18D1.1.1 WP:CE01501 CE01501 C18D1.1.2 C18D1.1.3 C18D1.1.4 die-1	ZF - C2H2 - 3 fingers
1035_E10	WBGene00017296	F09E10.6	F09E10.6	6-H3	T05C12.6	T05C12.6abc	WBGene00003241	mig-5	WBGene00003241 T05C12.6 T05C12.6a WP:CE02318 CE02318 T05C12.6b WP:CE25100 CE25100 T05C12.6c T05C12.6c.1 WP:CE28076 CE28076 T05C12.6c.2 mig-5	WH
1040_E03	WBGene00014235	ZK1225.1	ZK1225.1	1-G4	F22D3.1	F22D3.1ab	WBGene00000459	ceh-38	WBGene00000459 F22D3.1 F22D3.1a WP:CE27137 CE27137 F22D3.1b WP:CE29772 CE29772 ceh-38	HD - CUT
1040_E03	WBGene00014235	ZK1225.1	ZK1225.1	11-B1	T26C11.7	ceh-39cleanyeast	WBGene00000460	ceh-39	WBGene00000460 T26C11.7 WP:CE05026 CE05026 ceh-39	HD - CUT
1040_E03	WBGene00014235	ZK1225.1	ZK1225.1	3-F7	C27C12.6	C27C12.6	WBGene00007776	dmd-4	WBGene00007776 C27C12.6 WP:CE23560 CE23560 dmd-4 tag-248	ZF - DM
1040_E03	WBGene00014235	ZK1225.1	ZK1225.1	9-H11	JC8.6	lin-54withintron5	WBGene00003037	lin-54	WBGene00003037 JC8.6 JC8.6a WP:CE17989 CE17989 JC8.6b WP:CE17990 CE17990 lin-54	TESMIN x2
1040_E03	WBGene00014235	ZK1225.1	ZK1225.1	6-H3	T05C12.6	T05C12.6abc	WBGene00003241	mig-5	WBGene00003241 T05C12.6 T05C12.6a WP:CE02318 CE02318 T05C12.6b WP:CE25100 CE25100 T05C12.6c T05C12.6c.1 WP:CE28076 CE28076 T05C12.6c.2 mig-5	WH
1040_E03	WBGene00014235	ZK1225.1	ZK1225.1	10-H10	Y73F8A.21	nhr-5clean	WBGene00003604	nhr-5	WBGene00003604 Y73F8A.21 WP:CE22993 CE22993 nhr-5	ZF - NHR
1040_E03	WBGene00014235	ZK1225.1	ZK1225.1	9-G2	T07C4.2	T07C4.2	WBGene00006545	tbx-8	WBGene00006545 T07C4.2 WP:CE36891 CE36891 tbx-8	T-box
1040_E03	WBGene00014235	ZK1225.1	ZK1225.1	7-G5	T07C4.6	T07C4.6	WBGene00006546	tbx-9	WBGene00006546 T07C4.6 T07C4.6.1 WP:CE36892 CE36892 T07C4.6.2 tbx-9	T-box
1041_H04	WBGene00020191	clec-53	T03F1.10	10-G10	F52C12.5	elt-6reclone	WBGene00001253	elt-6	WBGene00001253 F52C12.5 F52C12.5.1 WP:CE31536 CE31536 F52C12.5.2 elt-6	ZF - GATA
1041_H04	WBGene00020191	clec-53	T03F1.10	9-D1	F18A1.2	F18A1.2	WBGene00003012	lin-26	WBGene00003012 F18A1.2 F18A1.2.1 WP:CE27972 CE27972 F18A1.2.2 F18A1.2.3 lin-26	ZF - C2H2 - 1 finger
1041_H04	WBGene00020191	clec-53	T03F1.10	1-G7	B0280.8	B0280.8	WBGene00003609	nhr-10	WBGene00003609 B0280.8 B0280.8.1 WP:CE00815 CE00815 B0280.8.2 nhr-10	ZF - NHR
1041_H04	WBGene00020191	clec-53	T03F1.10	1-C6	H01A20.1	H01A20.1	WBGene00003602	nhr-3	WBGene00003602 H01A20.1 H01A20.1.1 WP:CE18798 CE18798 H01A20.1.2 nhr-3	ZF - NHR
1041_H04	WBGene00020191	clec-53	T03F1.10	1-B8	C24G6.4	C24G6.4	WBGene00003637	nhr-47	WBGene00003637 C24G6.4 WP:CE27727 CE27727 nhr-47 csr-1 nhr-279	ZF - NHR
1041_H04	WBGene00020191	clec-53	T03F1.10	5-A10	K10C3.6	K10C3.6ab	WBGene00003639	nhr-49	WBGene00003639 K10C3.6 K10C3.6a WP:CE12084 CE12084 K10C3.6b K10C3.6b.1 WP:CE28943 CE28943 K10C3.6b.2 K10C3.6c K10C3.6c.1 WP:CE32693 CE32693 K10C3.6c.2 K10C3.6d WP:CE32694 CE32694 nhr-49	ZF - NHR
1041_H04	WBGene00020191	clec-53	T03F1.10	5-F12	F14F3.1	vab-3a	WBGene00006870	vab-3	WBGene00006870 F14F3.1 F14F3.1a WP:CE24899 CE24899 F14F3.1b WP:CE28216 CE28216 F14F3.1c WP:CE28217 CE28217 vab-3 lin-20 mab-18 pax-6	HD - PRD, Paired Domain - FULL
1042_E01	WBGene00009360	F33E2.4	F33E2.4	2-B3	C06G3.1	C06G3.1	WBGene00003695	nhr-105	WBGene00003695 C06G3.1 C06G3.1a C06G3.1a.1 WP:CE34659 CE34659 C06G3.1a.2 C06G3.1b WP:CE37188 CE37188 nhr-105	ZF - NHR
1045_C01	WBGene00010913	M110.3	M110.3	6-G6	C18D1.1	C18D1.1	WBGene00000995	die-1	WBGene00000995 C18D1.1 C18D1.1.1 WP:CE01501 CE01501 C18D1.1.2 C18D1.1.3 C18D1.1.4 die-1	ZF - C2H2 - 3 fingers
1046_B04	WBGene00020639	fbxa-71	T20H9.3	6-F5	C46E10.8	C46E10.8	WBGene00016712	C46E10.8	WBGene00016712 C46E10.8 WP:CE27861 CE27861	ZF - C2H2 - 1 finger
1046_B04	WBGene00020639	fbxa-71	T20H9.3	9-G9	ZK993.1	ZK993.1	WBGene00022837	ceh-45	WBGene00022837 ZK993.1 WP:CE23489 CE23489 ceh-45	HD - PRD
1046_B04	WBGene00020639	fbxa-71	T20H9.3	6-G6	C18D1.1	C18D1.1	WBGene00000995	die-1	WBGene00000995 C18D1.1 C18D1.1.1 WP:CE01501 CE01501 C18D1.1.2 C18D1.1.3 C18D1.1.4 die-1	ZF - C2H2 - 3 fingers
1046_B04	WBGene00020639	fbxa-71	T20H9.3	9-H11	JC8.6	lin-54withintron5	WBGene00003037	lin-54	WBGene00003037 JC8.6 JC8.6a WP:CE17989 CE17989 JC8.6b WP:CE17990 CE17990 lin-54	TESMIN x2
1046_B04	WBGene00020639	fbxa-71	T20H9.3	6-H3	T05C12.6	T05C12.6abc	WBGene00003241	mig-5	WBGene00003241 T05C12.6 T05C12.6a WP:CE02318 CE02318 T05C12.6b WP:CE25100 CE25100 T05C12.6c T05C12.6c.1 WP:CE28076 CE28076 T05C12.6c.2 mig-5	WH
1046_B04	WBGene00020639	fbxa-71	T20H9.3	2-B3	C06G3.1	C06G3.1	WBGene00003695	nhr-105	WBGene00003695 C06G3.1 C06G3.1a C06G3.1a.1 WP:CE34659 CE34659 C06G3.1a.2 C06G3.1b WP:CE37188 CE37188 nhr-105	ZF - NHR
1046_B04	WBGene00020639	fbxa-71	T20H9.3	10-H10	Y73F8A.21	nhr-5clean	WBGene00003604	nhr-5	WBGene00003604 Y73F8A.21 WP:CE22993 CE22993 nhr-5	ZF - NHR
1046_B04	WBGene00020639	fbxa-71	T20H9.3	8-F6	C17A2.8	C17A2.8	WBGene00003662	nhr-72	WBGene00003662 C17A2.8 WP:CE34695 CE34695 nhr-72	ZF - NHR
1046_B04	WBGene00020639	fbxa-71	T20H9.3	10-B4	R06C1.6	R06C1.6trunccDNA	WBGene00011060	R06C1.6	WBGene00011060 R06C1.6 WP:CE37541 CE37541	NOVEL
1046_B04	WBGene00020639	fbxa-71	T20H9.3	9-F11	R06C1.6	R06C1.6trunc	WBGene00011060	R06C1.6	WBGene00011060 R06C1.6 WP:CE37541 CE37541	NOVEL
1046_B04	WBGene00020639	fbxa-71	T20H9.3	10-A6	T07C4.2	T07C4.2cDNA	WBGene00006545	tbx-8	WBGene00006545 T07C4.2 WP:CE36891 CE36891 tbx-8	T-box
1046_B04	WBGene00020639	fbxa-71	T20H9.3	9-G2	T07C4.2	T07C4.2	WBGene00006545	tbx-8	WBGene00006545 T07C4.2 WP:CE36891 CE36891 tbx-8	T-box
1046_B04	WBGene00020639	fbxa-71	T20H9.3	7-G5	T07C4.6	T07C4.6	WBGene00006546	tbx-9	WBGene00006546 T07C4.6 T07C4.6.1 WP:CE36892 CE36892 T07C4.6.2 tbx-9	T-box
1046_F02	WBGene00012123	T28D6.3	T28D6.3	6-H3	T05C12.6	T05C12.6abc	WBGene00003241	mig-5	WBGene00003241 T05C12.6 T05C12.6a WP:CE02318 CE02318 T05C12.6b WP:CE25100 CE25100 T05C12.6c T05C12.6c.1 WP:CE28076 CE28076 T05C12.6c.2 mig-5	WH
1046_F02	WBGene00012123	T28D6.3	T28D6.3	7-G5	T07C4.6	T07C4.6	WBGene00006546	tbx-9	WBGene00006546 T07C4.6 T07C4.6.1 WP:CE36892 CE36892 T07C4.6.2 tbx-9	T-box
1047_B07	WBGene00021010	W03G1.2	W03G1.2	6-G6	C18D1.1	C18D1.1	WBGene00000995	die-1	WBGene00000995 C18D1.1 C18D1.1.1 WP:CE01501 CE01501 C18D1.1.2 C18D1.1.3 C18D1.1.4 die-1	ZF - C2H2 - 3 fingers
1047_B07	WBGene00021010	W03G1.2	W03G1.2	10-B2	F26H9.2	F26H9.2cDNA	WBGene00009174	F26H9.2	WBGene00009174 F26H9.2 WP:CE43857 CE43857	RPEL - 2 domains
1047_B07	WBGene00021010	W03G1.2	W03G1.2	9-D9	F26H9.2	F26H9.2trunc	WBGene00009174	F26H9.2	WBGene00009174 F26H9.2 WP:CE43857 CE43857	RPEL
1047_B07	WBGene00021010	W03G1.2	W03G1.2	9-H1	ZC247.3	ZC247.3	WBGene00003000	lin-11	WBGene00003000 ZC247.3 WP:CE15150 CE15150 lin-11	HD - LIM
1047_B07	WBGene00021010	W03G1.2	W03G1.2	9-H11	JC8.6	lin-54withintron5	WBGene00003037	lin-54	WBGene00003037 JC8.6 JC8.6a WP:CE17989 CE17989 JC8.6b WP:CE17990 CE17990 lin-54	TESMIN x2
1047_B07	WBGene00021010	W03G1.2	W03G1.2	10-A9	C48D5.1	C48D5.1trunccDNA	WBGene00003605	nhr-6	WBGene00003605 C48D5.1 C48D5.1a WP:CE24859 CE24859 C48D5.1b C48D5.1b.1 WP:CE42591 CE42591 C48D5.1b.2 nhr-6 ceb-1 cnr-8 cnr8	ZF - NHR
1047_B07	WBGene00021010	W03G1.2	W03G1.2	8-G12	C48D5.1	C48D5.1truncab	WBGene00003605	nhr-6	WBGene00003605 C48D5.1 C48D5.1a WP:CE24859 CE24859 C48D5.1b C48D5.1b.1 WP:CE42591 CE42591 C48D5.1b.2 nhr-6 ceb-1 cnr-8 cnr8	ZF - NHR
1047_B07	WBGene00021010	W03G1.2	W03G1.2	8-F6	C17A2.8	C17A2.8	WBGene00003662	nhr-72	WBGene00003662 C17A2.8 WP:CE34695 CE34695 nhr-72	ZF - NHR
1047_B07	WBGene00021010	W03G1.2	W03G1.2	10-B4	R06C1.6	R06C1.6trunccDNA	WBGene00011060	R06C1.6	WBGene00011060 R06C1.6 WP:CE37541 CE37541	NOVEL
1047_B07	WBGene00021010	W03G1.2	W03G1.2	1-A8	F44A6.2	F44A6.2	WBGene00004786	sex-1	WBGene00004786 F44A6.2 F44A6.2.1 WP:CE03323 CE03323 F44A6.2.2 sex-1 nhr-24 cnr14	ZF - NHR
1047_B07	WBGene00021010	W03G1.2	W03G1.2	10-B1	Y66A7A.8	Y66A7A.8cDNA	WBGene00006552	tbx-33	WBGene00006552 Y66A7A.8 WP:CE43263 CE43263 tbx-33	T-box
1047_B07	WBGene00021010	W03G1.2	W03G1.2	5-C5	C47G2.2	C47G2.2	WBGene00006853	unc-130	WBGene00006853 C47G2.2 WP:CE02166 CE02166 unc-130	WH - Fork Head
1047_B07	WBGene00021010	W03G1.2	W03G1.2	8-H7	F58E6.10	F58E6.10high	WBGene00006778	unc-42	WBGene00006778 F58E6.10 WP:CE39164 CE39164 unc-42	HD - PRD
1047_B07	WBGene00021010	W03G1.2	W03G1.2	10-A12	T27B1.2	T27B1.2trunccDNA	WBGene00020848	ztf-19	WBGene00020848 T27B1.2 T27B1.2.1 WP:CE38558 CE38558 T27B1.2.2 ztf-19	ZF - C2H2 - 3 fingers
1047_C11	WBGene00022230	Y73B6A.3	Y73B6A.3	2-F1	C24A1.2	C24A1.2a	WBGene00016029	C24A1.2	WBGene00016029 C24A1.2 C24A1.2a WP:CE27722 CE27722 C24A1.2b C24A1.2b.1 WP:CE38587 CE38587 C24A1.2b.2	WH - ETS
1047_C11	WBGene00022230	Y73B6A.3	Y73B6A.3	9-C3	Y43F8C.10	Y43F8C.10	WBGene00012832	dmd-3	WBGene00012832 Y43F8C.10 Y43F8C.10a WP:CE39835 CE39835 Y43F8C.10b WP:CE44151 CE44151 dmd-3	ZF - DM
1047_C11	WBGene00022230	Y73B6A.3	Y73B6A.3	2-C5	Y53C12B.5	Y53C12B.5a	WBGene00003100	mab-3	WBGene00003100 Y53C12B.5 Y53C12B.5a WP:CE14902 CE14902 Y53C12B.5b WP:CE32983 CE32983 mab-3	ZF - DM - 2 domains
1047_C11	WBGene00022230	Y73B6A.3	Y73B6A.3	10-A6	T07C4.2	T07C4.2cDNA	WBGene00006545	tbx-8	WBGene00006545 T07C4.2 WP:CE36891 CE36891 tbx-8	T-box
1047_C11	WBGene00022230	Y73B6A.3	Y73B6A.3	9-G2	T07C4.2	T07C4.2	WBGene00006545	tbx-8	WBGene00006545 T07C4.2 WP:CE36891 CE36891 tbx-8	T-box
1047_C11	WBGene00022230	Y73B6A.3	Y73B6A.3	7-G5	T07C4.6	T07C4.6	WBGene00006546	tbx-9	WBGene00006546 T07C4.6 T07C4.6.1 WP:CE36892 CE36892 T07C4.6.2 tbx-9	T-box
1047_G09	WBGene00005101	srd-23	Y40H7A.5	9-G9	ZK993.1	ZK993.1	WBGene00022837	ceh-45	WBGene00022837 ZK993.1 WP:CE23489 CE23489 ceh-45	HD - PRD
1047_G09	WBGene00005101	srd-23	Y40H7A.5	5-F12	F14F3.1	vab-3a	WBGene00006870	vab-3	WBGene00006870 F14F3.1 F14F3.1a WP:CE24899 CE24899 F14F3.1b WP:CE28216 CE28216 F14F3.1c WP:CE28217 CE28217 vab-3 lin-20 mab-18 pax-6	HD - PRD, Paired Domain - FULL
1051_B03	WBGene00009291	clec-264	F31D4.4	6-H3	T05C12.6	T05C12.6abc	WBGene00003241	mig-5	WBGene00003241 T05C12.6 T05C12.6a WP:CE02318 CE02318 T05C12.6b WP:CE25100 CE25100 T05C12.6c T05C12.6c.1 WP:CE28076 CE28076 T05C12.6c.2 mig-5	WH
1051_B03	WBGene00009291	clec-264	F31D4.4	1-H7	F43C1.4	F43C1.4	WBGene00003619	nhr-20	WBGene00003619 F43C1.4 WP:CE28025 CE28025 nhr-20	ZF - NHR
1051_B03	WBGene00009291	clec-264	F31D4.4	2-D12	T24C4.2	T24C4.2	WBGene00020758	T24C4.2	WBGene00020758 T24C4.2 WP:CE19593 CE19593	NOVEL
1051_H03	WBGene00009839	fbxa-188	F47H4.8	9-E1	F16H11.4	F16H11.4	WBGene00000428	ceh-1	WBGene00000428 F16H11.4 F16H11.4.1 WP:CE04399 CE04399 F16H11.4.2 ceh-1	HD
1051_H03	WBGene00009839	fbxa-188	F47H4.8	9-G2	T07C4.2	T07C4.2	WBGene00006545	tbx-8	WBGene00006545 T07C4.2 WP:CE36891 CE36891 tbx-8	T-box
1052_D11	WBGene00015730	srt-1	C13B7.1	3-F7	C27C12.6	C27C12.6	WBGene00007776	dmd-4	WBGene00007776 C27C12.6 WP:CE23560 CE23560 dmd-4 tag-248	ZF - DM
1052_D11	WBGene00015730	srt-1	C13B7.1	6-H3	T05C12.6	T05C12.6abc	WBGene00003241	mig-5	WBGene00003241 T05C12.6 T05C12.6a WP:CE02318 CE02318 T05C12.6b WP:CE25100 CE25100 T05C12.6c T05C12.6c.1 WP:CE28076 CE28076 T05C12.6c.2 mig-5	WH
1052_D11	WBGene00015730	srt-1	C13B7.1	8-G10	T14F9.4	T14F9.4a	WBGene00003968	peb-1	WBGene00003968 T14F9.4 T14F9.4a WP:CE07500 CE07500 T14F9.4b WP:CE34372 CE34372 peb-1	ZF - FLYWCH
1052_D11	WBGene00015730	srt-1	C13B7.1	7-G5	T07C4.6	T07C4.6	WBGene00006546	tbx-9	WBGene00006546 T07C4.6 T07C4.6.1 WP:CE36892 CE36892 T07C4.6.2 tbx-9	T-box
1052_D11	WBGene00015730	srt-1	C13B7.1	5-F12	F14F3.1	vab-3a	WBGene00006870	vab-3	WBGene00006870 F14F3.1 F14F3.1a WP:CE24899 CE24899 F14F3.1b WP:CE28216 CE28216 F14F3.1c WP:CE28217 CE28217 vab-3 lin-20 mab-18 pax-6	HD - PRD, Paired Domain - FULL
1053_A01	WBGene00009984	F53F1.6	F53F1.6	9-E1	F16H11.4	F16H11.4	WBGene00000428	ceh-1	WBGene00000428 F16H11.4 F16H11.4.1 WP:CE04399 CE04399 F16H11.4.2 ceh-1	HD
1053_A01	WBGene00009984	F53F1.6	F53F1.6	10-H2	F55B12.1	ceh-24clean	WBGene00000447	ceh-24	WBGene00000447 F55B12.1 WP:CE25006 CE25006 ceh-24	HD - NK
1053_A01	WBGene00009984	F53F1.6	F53F1.6	6-G6	C18D1.1	C18D1.1	WBGene00000995	die-1	WBGene00000995 C18D1.1 C18D1.1.1 WP:CE01501 CE01501 C18D1.1.2 C18D1.1.3 C18D1.1.4 die-1	ZF - C2H2 - 3 fingers
1053_A01	WBGene00009984	F53F1.6	F53F1.6	6-H3	T05C12.6	T05C12.6abc	WBGene00003241	mig-5	WBGene00003241 T05C12.6 T05C12.6a WP:CE02318 CE02318 T05C12.6b WP:CE25100 CE25100 T05C12.6c T05C12.6c.1 WP:CE28076 CE28076 T05C12.6c.2 mig-5	WH
1053_A01	WBGene00009984	F53F1.6	F53F1.6	5-A10	K10C3.6	K10C3.6ab	WBGene00003639	nhr-49	WBGene00003639 K10C3.6 K10C3.6a WP:CE12084 CE12084 K10C3.6b K10C3.6b.1 WP:CE28943 CE28943 K10C3.6b.2 K10C3.6c K10C3.6c.1 WP:CE32693 CE32693 K10C3.6c.2 K10C3.6d WP:CE32694 CE32694 nhr-49	ZF - NHR
1053_A01	WBGene00009984	F53F1.6	F53F1.6	5-F12	F14F3.1	vab-3a	WBGene00006870	vab-3	WBGene00006870 F14F3.1 F14F3.1a WP:CE24899 CE24899 F14F3.1b WP:CE28216 CE28216 F14F3.1c WP:CE28217 CE28217 vab-3 lin-20 mab-18 pax-6	HD - PRD, Paired Domain - FULL
1054_A11	WBGene00019512	K08A2.2	K08A2.2	6-G6	C18D1.1	C18D1.1	WBGene00000995	die-1	WBGene00000995 C18D1.1 C18D1.1.1 WP:CE01501 CE01501 C18D1.1.2 C18D1.1.3 C18D1.1.4 die-1	ZF - C2H2 - 3 fingers
1054_A11	WBGene00019512	K08A2.2	K08A2.2	9-H11	JC8.6	lin-54withintron5	WBGene00003037	lin-54	WBGene00003037 JC8.6 JC8.6a WP:CE17989 CE17989 JC8.6b WP:CE17990 CE17990 lin-54	TESMIN x2
1055_G08	WBGene00020316	brc-2	T07E3.5	9-E1	F16H11.4	F16H11.4	WBGene00000428	ceh-1	WBGene00000428 F16H11.4 F16H11.4.1 WP:CE04399 CE04399 F16H11.4.2 ceh-1	HD
1055_G08	WBGene00020316	brc-2	T07E3.5	5-D7	B0412.1	B0412.1atrunc	WBGene00000895	dac-1	WBGene00000895 B0412.1 B0412.1a WP:CE26848 CE26848 B0412.1b WP:CE33550 CE33550 dac-1 ski-1	WH - DAC
1055_G08	WBGene00020316	brc-2	T07E3.5	9-H1	ZC247.3	ZC247.3	WBGene00003000	lin-11	WBGene00003000 ZC247.3 WP:CE15150 CE15150 lin-11	HD - LIM
1055_G08	WBGene00020316	brc-2	T07E3.5	9-H11	JC8.6	lin-54withintron5	WBGene00003037	lin-54	WBGene00003037 JC8.6 JC8.6a WP:CE17989 CE17989 JC8.6b WP:CE17990 CE17990 lin-54	TESMIN x2
1055_G08	WBGene00020316	brc-2	T07E3.5	6-H3	T05C12.6	T05C12.6abc	WBGene00003241	mig-5	WBGene00003241 T05C12.6 T05C12.6a WP:CE02318 CE02318 T05C12.6b WP:CE25100 CE25100 T05C12.6c T05C12.6c.1 WP:CE28076 CE28076 T05C12.6c.2 mig-5	WH
1055_G08	WBGene00020316	brc-2	T07E3.5	2-B3	C06G3.1	C06G3.1	WBGene00003695	nhr-105	WBGene00003695 C06G3.1 C06G3.1a C06G3.1a.1 WP:CE34659 CE34659 C06G3.1a.2 C06G3.1b WP:CE37188 CE37188 nhr-105	ZF - NHR
1055_G08	WBGene00020316	brc-2	T07E3.5	2-A11	F26C11.2	F26C11.2	WBGene00006744	unc-4	WBGene00006744 F26C11.2 WP:CE01560 CE01560 unc-4 ceh-4	HD - PRD
1055_G08	WBGene00020316	brc-2	T07E3.5	11-A1	R07B1.1	vab-15cleanyeast	WBGene00006881	vab-15	WBGene00006881 R07B1.1 WP:CE01626 CE01626 vab-15	HD - NK
1058_F05	WBGene00009606	F40G12.11	F40G12.11	9-C3	Y43F8C.10	Y43F8C.10	WBGene00012832	dmd-3	WBGene00012832 Y43F8C.10 Y43F8C.10a WP:CE39835 CE39835 Y43F8C.10b WP:CE44151 CE44151 dmd-3	ZF - DM
1058_F05	WBGene00009606	F40G12.11	F40G12.11	9-H11	JC8.6	lin-54withintron5	WBGene00003037	lin-54	WBGene00003037 JC8.6 JC8.6a WP:CE17989 CE17989 JC8.6b WP:CE17990 CE17990 lin-54	TESMIN x2
1058_F05	WBGene00009606	F40G12.11	F40G12.11	9-D3	Y55F3BR.5	Y55F3BR.5	WBGene00021942	madf-1	WBGene00021942 Y55F3BR.5 WP:CE22540 CE22540 madf-1	MADF
1058_F05	WBGene00009606	F40G12.11	F40G12.11	6-H3	T05C12.6	T05C12.6abc	WBGene00003241	mig-5	WBGene00003241 T05C12.6 T05C12.6a WP:CE02318 CE02318 T05C12.6b WP:CE25100 CE25100 T05C12.6c T05C12.6c.1 WP:CE28076 CE28076 T05C12.6c.2 mig-5	WH
1058_F05	WBGene00009606	F40G12.11	F40G12.11	2-B3	C06G3.1	C06G3.1	WBGene00003695	nhr-105	WBGene00003695 C06G3.1 C06G3.1a C06G3.1a.1 WP:CE34659 CE34659 C06G3.1a.2 C06G3.1b WP:CE37188 CE37188 nhr-105	ZF - NHR
1058_F05	WBGene00009606	F40G12.11	F40G12.11	8-F6	C17A2.8	C17A2.8	WBGene00003662	nhr-72	WBGene00003662 C17A2.8 WP:CE34695 CE34695 nhr-72	ZF - NHR
1058_F05	WBGene00009606	F40G12.11	F40G12.11	10-A6	T07C4.2	T07C4.2cDNA	WBGene00006545	tbx-8	WBGene00006545 T07C4.2 WP:CE36891 CE36891 tbx-8	T-box
1058_F05	WBGene00009606	F40G12.11	F40G12.11	9-G2	T07C4.2	T07C4.2	WBGene00006545	tbx-8	WBGene00006545 T07C4.2 WP:CE36891 CE36891 tbx-8	T-box
1058_F05	WBGene00009606	F40G12.11	F40G12.11	7-G5	T07C4.6	T07C4.6	WBGene00006546	tbx-9	WBGene00006546 T07C4.6 T07C4.6.1 WP:CE36892 CE36892 T07C4.6.2 tbx-9	T-box
1058_H10	WBGene00005148	srd-71	C13B7.4	1-A7	C04G2.7	C04G2.7	WBGene00001204	egl-38	WBGene00001204 C04G2.7 WP:CE05215 CE05215 egl-38 lin-50	Paired Domain - FULL
1058_H10	WBGene00005148	srd-71	C13B7.4	10-B2	F26H9.2	F26H9.2cDNA	WBGene00009174	F26H9.2	WBGene00009174 F26H9.2 WP:CE43857 CE43857	RPEL - 2 domains
1058_H10	WBGene00005148	srd-71	C13B7.4	6-D6	K06B9.5	K06B9.5	WBGene00003938	pax-2	WBGene00003938 K06B9.5 WP:CE29504 CE29504 pax-2	Paired Domain - FULL
1058_H10	WBGene00005148	srd-71	C13B7.4	9-G2	T07C4.2	T07C4.2	WBGene00006545	tbx-8	WBGene00006545 T07C4.2 WP:CE36891 CE36891 tbx-8	T-box
1058_H10	WBGene00005148	srd-71	C13B7.4	7-G5	T07C4.6	T07C4.6	WBGene00006546	tbx-9	WBGene00006546 T07C4.6 T07C4.6.1 WP:CE36892 CE36892 T07C4.6.2 tbx-9	T-box
1059_B12	WBGene00018413	cyp-33C4	F44C8.1	8-C9	D1005.3	D1005.3	WBGene00016997	D1005.3	WBGene00016997 D1005.3 WP:CE06999 CE06999	bZIP
1059_B12	WBGene00018413	cyp-33C4	F44C8.1	9-H11	JC8.6	lin-54withintron5	WBGene00003037	lin-54	WBGene00003037 JC8.6 JC8.6a WP:CE17989 CE17989 JC8.6b WP:CE17990 CE17990 lin-54	TESMIN x2
1059_B12	WBGene00018413	cyp-33C4	F44C8.1	8-D1	T01C1.2	T01C1.2	WBGene00011315	mbr-1	WBGene00011315 T01C1.2 WP:CE39173 CE39173 mbr-1	HTH
1059_B12	WBGene00018413	cyp-33C4	F44C8.1	6-H3	T05C12.6	T05C12.6abc	WBGene00003241	mig-5	WBGene00003241 T05C12.6 T05C12.6a WP:CE02318 CE02318 T05C12.6b WP:CE25100 CE25100 T05C12.6c T05C12.6c.1 WP:CE28076 CE28076 T05C12.6c.2 mig-5	WH
1059_B12	WBGene00018413	cyp-33C4	F44C8.1	10-E3	ZK455.6	nhr-33	WBGene00013976	nhr-33	WBGene00013976 ZK455.6 ZK455.6.1 WP:CE43818 CE43818 ZK455.6.2 nhr-33	ZF - NHR
1059_B12	WBGene00018413	cyp-33C4	F44C8.1	10-B4	R06C1.6	R06C1.6trunccDNA	WBGene00011060	R06C1.6	WBGene00011060 R06C1.6 WP:CE37541 CE37541	NOVEL
1059_B12	WBGene00018413	cyp-33C4	F44C8.1	3-B12	ZC204.12	ZC204.12	WBGene00022562	ZC204.12	WBGene00022562 ZC204.12 ZC204.12.1 WP:CE15106 CE15106 ZC204.12.2	NOVEL
1061_A02	WBGene00002016	hsp-16.2	Y46H3A.3	5-D2	C37E2.5	C37E2.5	WBGene00000458	ceh-37	WBGene00000458 C37E2.5 WP:CE08624 CE08624 ceh-37	HD - PRD
1061_A02	WBGene00002016	hsp-16.2	Y46H3A.3	5-A2	F26A1.2	F26A1.2	WBGene00001437	fkh-5	WBGene00001437 F26A1.2 WP:CE02683 CE02683 fkh-5	WH - Fork Head
1061_A02	WBGene00002016	hsp-16.2	Y46H3A.3	6-A3	C08C3.3	C08C3.3	WBGene00003102	mab-5	WBGene00003102 C08C3.3 WP:CE25765 CE25765 mab-5 lin-21	HD - HOX
1061_A02	WBGene00002016	hsp-16.2	Y46H3A.3	6-B4	AH6.5	AH6.5	WBGene00003231	mex-6	WBGene00003231 AH6.5 AH6.5.1 WP:CE26846 CE26846 AH6.5.2 mex-6	ZF - CCCH - 2 domains
1061_A02	WBGene00002016	hsp-16.2	Y46H3A.3	3-D2	F46G10.6	F46G10.6	WBGene00003511	mxl-3	WBGene00003511 F46G10.6 F46G10.6.1 WP:CE05882 CE05882 F46G10.6.2 mxl-3 hlh-23	bHLH
1061_A02	WBGene00002016	hsp-16.2	Y46H3A.3	7-C11	R13D11.8	R13D11.8	WBGene00020062	nhr-270	WBGene00020062 R13D11.8 WP:CE39955 CE39955 nhr-270	ZF - NHR
1061_A02	WBGene00002016	hsp-16.2	Y46H3A.3	3-E3	F27E5.2	F27E5.2	WBGene00003939	pax-3	WBGene00003939 F27E5.2 WP:CE35862 CE35862 pax-3	HD - PRD, Paired Domain - FULL
1061_A02	WBGene00002016	hsp-16.2	Y46H3A.3	10-B9	F45E4.2	F45E4.2	WBGene00004046	plp-1	WBGene00004046 F45E4.2 F45E4.2.1 WP:CE10494 CE10494 F45E4.2.2 plp-1	PUR
1061_D09	WBGene00012627	Y38H6C.15	Y38H6C.15	6-G6	C18D1.1	C18D1.1	WBGene00000995	die-1	WBGene00000995 C18D1.1 C18D1.1.1 WP:CE01501 CE01501 C18D1.1.2 C18D1.1.3 C18D1.1.4 die-1	ZF - C2H2 - 3 fingers
1061_D09	WBGene00012627	Y38H6C.15	Y38H6C.15	9-H11	JC8.6	lin-54withintron5	WBGene00003037	lin-54	WBGene00003037 JC8.6 JC8.6a WP:CE17989 CE17989 JC8.6b WP:CE17990 CE17990 lin-54	TESMIN x2
1061_H05	WBGene00009807	pepm-1	F47B8.6	9-E1	F16H11.4	F16H11.4	WBGene00000428	ceh-1	WBGene00000428 F16H11.4 F16H11.4.1 WP:CE04399 CE04399 F16H11.4.2 ceh-1	HD
1061_H05	WBGene00009807	pepm-1	F47B8.6	5-D7	B0412.1	B0412.1atrunc	WBGene00000895	dac-1	WBGene00000895 B0412.1 B0412.1a WP:CE26848 CE26848 B0412.1b WP:CE33550 CE33550 dac-1 ski-1	WH - DAC
1061_H05	WBGene00009807	pepm-1	F47B8.6	6-H3	T05C12.6	T05C12.6abc	WBGene00003241	mig-5	WBGene00003241 T05C12.6 T05C12.6a WP:CE02318 CE02318 T05C12.6b WP:CE25100 CE25100 T05C12.6c T05C12.6c.1 WP:CE28076 CE28076 T05C12.6c.2 mig-5	WH
1061_H05	WBGene00009807	pepm-1	F47B8.6	7-G5	T07C4.6	T07C4.6	WBGene00006546	tbx-9	WBGene00006546 T07C4.6 T07C4.6.1 WP:CE36892 CE36892 T07C4.6.2 tbx-9	T-box
1062_G01	WBGene00008678	stdh-2	F11A5.12	9-H11	JC8.6	lin-54withintron5	WBGene00003037	lin-54	WBGene00003037 JC8.6 JC8.6a WP:CE17989 CE17989 JC8.6b WP:CE17990 CE17990 lin-54	TESMIN x2
1064_G07	WBGene00009383	F35B12.3	F35B12.3	10-A9	C48D5.1	C48D5.1trunccDNA	WBGene00003605	nhr-6	WBGene00003605 C48D5.1 C48D5.1a WP:CE24859 CE24859 C48D5.1b C48D5.1b.1 WP:CE42591 CE42591 C48D5.1b.2 nhr-6 ceb-1 cnr-8 cnr8	ZF - NHR
1064_G07	WBGene00009383	F35B12.3	F35B12.3	8-G12	C48D5.1	C48D5.1truncab	WBGene00003605	nhr-6	WBGene00003605 C48D5.1 C48D5.1a WP:CE24859 CE24859 C48D5.1b C48D5.1b.1 WP:CE42591 CE42591 C48D5.1b.2 nhr-6 ceb-1 cnr-8 cnr8	ZF - NHR
1064_G07	WBGene00009383	F35B12.3	F35B12.3	7-G5	T07C4.6	T07C4.6	WBGene00006546	tbx-9	WBGene00006546 T07C4.6 T07C4.6.1 WP:CE36892 CE36892 T07C4.6.2 tbx-9	T-box
1066_C08	WBGene00013854	cyc-2.2	ZC116.2	7-G5	T07C4.6	T07C4.6	WBGene00006546	tbx-9	WBGene00006546 T07C4.6 T07C4.6.1 WP:CE36892 CE36892 T07C4.6.2 tbx-9	T-box
1066_E06	WBGene00010708	K09A11.5	K09A11.5	9-E1	F16H11.4	F16H11.4	WBGene00000428	ceh-1	WBGene00000428 F16H11.4 F16H11.4.1 WP:CE04399 CE04399 F16H11.4.2 ceh-1	HD
1066_E06	WBGene00010708	K09A11.5	K09A11.5	7-G5	T07C4.6	T07C4.6	WBGene00006546	tbx-9	WBGene00006546 T07C4.6 T07C4.6.1 WP:CE36892 CE36892 T07C4.6.2 tbx-9	T-box
1066_E06	WBGene00010708	K09A11.5	K09A11.5	5-F12	F14F3.1	vab-3a	WBGene00006870	vab-3	WBGene00006870 F14F3.1 F14F3.1a WP:CE24899 CE24899 F14F3.1b WP:CE28216 CE28216 F14F3.1c WP:CE28217 CE28217 vab-3 lin-20 mab-18 pax-6	HD - PRD, Paired Domain - FULL
1067_D12	WBGene00008597	clec-55	F08H9.9	10-A3	C38D4.6	C38D4.6acDNA	WBGene00003912	pal-1	WBGene00003912 C38D4.6 C38D4.6a C38D4.6a.1 WP:CE27837 CE27837 C38D4.6a.2 C38D4.6b C38D4.6b.1 WP:CE05383 CE05383 C38D4.6b.2 C38D4.6c C38D4.6c.1 WP:CE44166 CE44166 C38D4.6c.2 C38D4.6c.3 pal-1 ceh-3 nob-2	HD - HOX
1067_D12	WBGene00008597	clec-55	F08H9.9	10-A5	C38D4.6	C38D4.6bcDNA	WBGene00003912	pal-1	WBGene00003912 C38D4.6 C38D4.6a C38D4.6a.1 WP:CE27837 CE27837 C38D4.6a.2 C38D4.6b C38D4.6b.1 WP:CE05383 CE05383 C38D4.6b.2 C38D4.6c C38D4.6c.1 WP:CE44166 CE44166 C38D4.6c.2 C38D4.6c.3 pal-1 ceh-3 nob-2	HD
1067_D12	WBGene00008597	clec-55	F08H9.9	8-H1	C38D4.6	C38D4.6a	WBGene00003912	pal-1	WBGene00003912 C38D4.6 C38D4.6a C38D4.6a.1 WP:CE27837 CE27837 C38D4.6a.2 C38D4.6b C38D4.6b.1 WP:CE05383 CE05383 C38D4.6b.2 C38D4.6c C38D4.6c.1 WP:CE44166 CE44166 C38D4.6c.2 C38D4.6c.3 pal-1 ceh-3 nob-2	HD - HOX
1067_D12	WBGene00008597	clec-55	F08H9.9	8-H5	C38D4.6	C38D4.6b	WBGene00003912	pal-1	WBGene00003912 C38D4.6 C38D4.6a C38D4.6a.1 WP:CE27837 CE27837 C38D4.6a.2 C38D4.6b C38D4.6b.1 WP:CE05383 CE05383 C38D4.6b.2 C38D4.6c C38D4.6c.1 WP:CE44166 CE44166 C38D4.6c.2 C38D4.6c.3 pal-1 ceh-3 nob-2	HD - HOX
1070_D02	WBGene00007775	tag-324	C27C12.5	6-H3	T05C12.6	T05C12.6abc	WBGene00003241	mig-5	WBGene00003241 T05C12.6 T05C12.6a WP:CE02318 CE02318 T05C12.6b WP:CE25100 CE25100 T05C12.6c T05C12.6c.1 WP:CE28076 CE28076 T05C12.6c.2 mig-5	WH
1070_D02	WBGene00007775	tag-324	C27C12.5	9-G7	F40F8.7	F40F8.7	WBGene00004096	pqm-1	WBGene00004096 F40F8.7 F40F8.7.1 WP:CE05846 CE05846 F40F8.7.2 pqm-1 pqm-132 CePqM132	ZF - C2H2 - 3 fingers
1070_E08	WBGene00008355	fbxa-141	D1025.3	7-G5	T07C4.6	T07C4.6	WBGene00006546	tbx-9	WBGene00006546 T07C4.6 T07C4.6.1 WP:CE36892 CE36892 T07C4.6.2 tbx-9	T-box
1076_F01	WBGene00003598	nhl-2	F26F4.7	1-G3	F10C1.5	F10C1.5	WBGene00017326	dmd-5	WBGene00017326 F10C1.5 WP:CE29753 CE29753 dmd-5	ZF - DM
1076_F01	WBGene00003598	nhl-2	F26F4.7	6-H3	T05C12.6	T05C12.6abc	WBGene00003241	mig-5	WBGene00003241 T05C12.6 T05C12.6a WP:CE02318 CE02318 T05C12.6b WP:CE25100 CE25100 T05C12.6c T05C12.6c.1 WP:CE28076 CE28076 T05C12.6c.2 mig-5	WH
1076_F01	WBGene00003598	nhl-2	F26F4.7	2-B3	C06G3.1	C06G3.1	WBGene00003695	nhr-105	WBGene00003695 C06G3.1 C06G3.1a C06G3.1a.1 WP:CE34659 CE34659 C06G3.1a.2 C06G3.1b WP:CE37188 CE37188 nhr-105	ZF - NHR
1076_F01	WBGene00003598	nhl-2	F26F4.7	10-H10	Y73F8A.21	nhr-5clean	WBGene00003604	nhr-5	WBGene00003604 Y73F8A.21 WP:CE22993 CE22993 nhr-5	ZF - NHR
1076_F01	WBGene00003598	nhl-2	F26F4.7	8-D2	T09A12.4	T09A12.4btruncacd	WBGene00003656	nhr-66	WBGene00003656 T09A12.4 T09A12.4a T09A12.4a.1 WP:CE31061 CE31061 T09A12.4a.2 T09A12.4a.3 T09A12.4b WP:CE31062 CE31062 T09A12.4c WP:CE31063 CE31063 T09A12.4d T09A12.4d.1 WP:CE37723 CE37723 T09A12.4d.2 nhr-66	ZF - NHR
1076_F01	WBGene00003598	nhl-2	F26F4.7	8-F6	C17A2.8	C17A2.8	WBGene00003662	nhr-72	WBGene00003662 C17A2.8 WP:CE34695 CE34695 nhr-72	ZF - NHR
1076_F01	WBGene00003598	nhl-2	F26F4.7	6-E7	Y41D4B.8	Y41D4B.8	WBGene00003682	nhr-92	WBGene00003682 Y41D4B.8 WP:CE37567 CE37567 nhr-92	ZF - NHR
1076_F01	WBGene00003598	nhl-2	F26F4.7	9-G7	F40F8.7	F40F8.7	WBGene00004096	pqm-1	WBGene00004096 F40F8.7 F40F8.7.1 WP:CE05846 CE05846 F40F8.7.2 pqm-1 pqm-132 CePqM132	ZF - C2H2 - 3 fingers
1076_F01	WBGene00003598	nhl-2	F26F4.7	3-B12	ZC204.12	ZC204.12	WBGene00022562	ZC204.12	WBGene00022562 ZC204.12 ZC204.12.1 WP:CE15106 CE15106 ZC204.12.2	NOVEL
1076_F01	WBGene00003598	nhl-2	F26F4.7	6-C10	ZC395.8	ZC395.8	WBGene00022598	ztf-8	WBGene00022598 ZC395.8 ZC395.8.1 WP:CE33011 CE33011 ZC395.8.2 ztf-8	ZF - C2H2 - 3 fingers
Y1H_001	WBGene00000435	ceh-10	W03A3.1	10-B12	Y47D3B.9	Y47D3B.9trunchigh	WBGene00012943	bed-2	WBGene00012943 Y47D3B.9 WP:CE19173 CE19173 bed-2	ZF - BEDx2
Y1H_001	WBGene00000435	ceh-10	W03A3.1	6-A2	C26E6.2	C26E6.2	WBGene00016138	flh-2	WBGene00016138 C26E6.2 WP:CE32143 CE32143 flh-2	ZF - FLYWCH
Y1H_001	WBGene00000435	ceh-10	W03A3.1	9-H11	JC8.6	lin-54withintron5	WBGene00003037	lin-54	WBGene00003037 JC8.6 JC8.6a WP:CE17989 CE17989 JC8.6b WP:CE17990 CE17990 lin-54	TESMIN x2
Y1H_001	WBGene00000435	ceh-10	W03A3.1	2-C2	F54H5.4	F54H5.4a	WBGene00003480	mua-1	WBGene00003480 F54H5.4 F54H5.4a WP:CE01967 CE01967 F54H5.4b WP:CE37379 CE37379 klf-3 mua-1	ZF - C2H2 - 3 fingers
Y1H_001	WBGene00000435	ceh-10	W03A3.1	9-G7	F40F8.7	F40F8.7	WBGene00004096	pqm-1	WBGene00004096 F40F8.7 F40F8.7.1 WP:CE05846 CE05846 F40F8.7.2 pqm-1 pqm-132 CePqM132	ZF - C2H2 - 3 fingers
Y1H_001	WBGene00000435	ceh-10	W03A3.1	5-H3	R13F6.5	R13F6.5	WBGene00020066	R13F6.5	WBGene00020066 R13F6.5 WP:CE38973 CE38973	ZF - DHHC
Y1H_001	WBGene00000435	ceh-10	W03A3.1	4-A1	Y40B1A.4	Y40B1A.4	WBGene00012735	sptf-3	WBGene00012735 Y40B1A.4 WP:CE42686 CE42686 sptf-3	ZF - C2H2 - 3 fingers
Y1H_003	WBGene00000446	ceh-23	ZK652.5	7-E3	C02F12.10	C02F12.10	WBGene00045215	C02F12.10	WBGene00045215 C02F12.10 WP:CE40680 CE40680	HD
Y1H_003	WBGene00000446	ceh-23	ZK652.5	10-D9	C34D1.1	C34D1.1=F57B1.7	WBGene00007929	C34D1.1	WBGene00007929 C34D1.1 WP:CE42284 CE42284	ZF - DM
Y1H_003	WBGene00000446	ceh-23	ZK652.5	9-E1	F16H11.4	F16H11.4	WBGene00000428	ceh-1	WBGene00000428 F16H11.4 F16H11.4.1 WP:CE04399 CE04399 F16H11.4.2 ceh-1	HD
Y1H_003	WBGene00000446	ceh-23	ZK652.5	5-D5	F46C8.5	F46C8.5	WBGene00000438	ceh-14	WBGene00000438 F46C8.5 WP:CE28335 CE28335 ceh-14	HD - LIM
Y1H_003	WBGene00000446	ceh-23	ZK652.5	7-F1	C33D12.1	C33D12.1	WBGene00000452	ceh-31	WBGene00000452 C33D12.1 WP:CE42831 CE42831 ceh-31	HD - NK
Y1H_003	WBGene00000446	ceh-23	ZK652.5	5-D4	C37E2.4	C37E2.4	WBGene00000457	ceh-36	WBGene00000457 C37E2.4 WP:CE08623 CE08623 ceh-36	HD - PRD
Y1H_003	WBGene00000446	ceh-23	ZK652.5	5-D2	C37E2.5	C37E2.5	WBGene00000458	ceh-37	WBGene00000458 C37E2.5 WP:CE08624 CE08624 ceh-37	HD - PRD
Y1H_003	WBGene00000446	ceh-23	ZK652.5	9-G9	ZK993.1	ZK993.1	WBGene00022837	ceh-45	WBGene00022837 ZK993.1 WP:CE23489 CE23489 ceh-45	HD - PRD
Y1H_003	WBGene00000446	ceh-23	ZK652.5	9-E11	K02B12.1	K02B12.1	WBGene00000431	ceh-6	WBGene00000431 K02B12.1 WP:CE28045 CE28045 ceh-6	HD - POU
Y1H_003	WBGene00000446	ceh-23	ZK652.5	8-F8	ZK265.4	ZK265.4	WBGene00000433	ceh-8	WBGene00000433 ZK265.4 WP:CE38130 CE38130 ceh-8	HD - PRD - 2 domains
Y1H_003	WBGene00000446	ceh-23	ZK652.5	7-A11	Y65B4BR.9	Y65B4BR.9	WBGene00000434	ceh-9	WBGene00000434 Y65B4BR.9 WP:CE36343 CE36343 ceh-9	HD - NK
Y1H_003	WBGene00000446	ceh-23	ZK652.5	5-D7	B0412.1	B0412.1atrunc	WBGene00000895	dac-1	WBGene00000895 B0412.1 B0412.1a WP:CE26848 CE26848 B0412.1b WP:CE33550 CE33550 dac-1 ski-1	WH - DAC
Y1H_003	WBGene00000446	ceh-23	ZK652.5	6-G6	C18D1.1	C18D1.1	WBGene00000995	die-1	WBGene00000995 C18D1.1 C18D1.1.1 WP:CE01501 CE01501 C18D1.1.2 C18D1.1.3 C18D1.1.4 die-1	ZF - C2H2 - 3 fingers
Y1H_003	WBGene00000446	ceh-23	ZK652.5	9-C3	Y43F8C.10	Y43F8C.10	WBGene00012832	dmd-3	WBGene00012832 Y43F8C.10 Y43F8C.10a WP:CE39835 CE39835 Y43F8C.10b WP:CE44151 CE44151 dmd-3	ZF - DM
Y1H_003	WBGene00000446	ceh-23	ZK652.5	3-F7	C27C12.6	C27C12.6	WBGene00007776	dmd-4	WBGene00007776 C27C12.6 WP:CE23560 CE23560 dmd-4 tag-248	ZF - DM
Y1H_003	WBGene00000446	ceh-23	ZK652.5	1-G3	F10C1.5	F10C1.5	WBGene00017326	dmd-5	WBGene00017326 F10C1.5 WP:CE29753 CE29753 dmd-5	ZF - DM
Y1H_003	WBGene00000446	ceh-23	ZK652.5	11-A2	C08C3.1	egl-5abccleanyeast	WBGene00001174	egl-5	WBGene00001174 C08C3.1 C08C3.1a WP:CE29076 CE29076 C08C3.1b WP:CE32792 CE32792 C08C3.1c WP:CE34523 CE34523 egl-5 ceh-11	HD - HOX
Y1H_003	WBGene00000446	ceh-23	ZK652.5	9-E4	K01B6.1	K01B6.1	WBGene00010453	fozi-1	WBGene00010453 K01B6.1 WP:CE00238 CE00238 fozi-1	ZF - C2H2 - 1 finger
Y1H_003	WBGene00000446	ceh-23	ZK652.5	9-H11	JC8.6	lin-54withintron5	WBGene00003037	lin-54	WBGene00003037 JC8.6 JC8.6a WP:CE17989 CE17989 JC8.6b WP:CE17990 CE17990 lin-54	TESMIN x2
Y1H_003	WBGene00000446	ceh-23	ZK652.5	6-H3	T05C12.6	T05C12.6abc	WBGene00003241	mig-5	WBGene00003241 T05C12.6 T05C12.6a WP:CE02318 CE02318 T05C12.6b WP:CE25100 CE25100 T05C12.6c T05C12.6c.1 WP:CE28076 CE28076 T05C12.6c.2 mig-5	WH
Y1H_003	WBGene00000446	ceh-23	ZK652.5	4-G7	F44E7.8	F44E7.8	WBGene00018430	nhr-142	WBGene00018430 F44E7.8 WP:CE35972 CE35972 nhr-142	ZF - NHR
Y1H_003	WBGene00000446	ceh-23	ZK652.5	5-D11	F58G6.5	F58G6.5a	WBGene00003627	nhr-34	WBGene00003627 F58G6.5 F58G6.5a WP:CE27764 CE27764 F58G6.5b WP:CE35564 CE35564 F58G6.5c WP:CE35565 CE35565 F58G6.5d F58G6.5d.1 WP:CE42612 CE42612 F58G6.5d.2 F58G6.5d.3 nhr-34	ZF - NHR
Y1H_003	WBGene00000446	ceh-23	ZK652.5	5-A10	K10C3.6	K10C3.6ab	WBGene00003639	nhr-49	WBGene00003639 K10C3.6 K10C3.6a WP:CE12084 CE12084 K10C3.6b K10C3.6b.1 WP:CE28943 CE28943 K10C3.6b.2 K10C3.6c K10C3.6c.1 WP:CE32693 CE32693 K10C3.6c.2 K10C3.6d WP:CE32694 CE32694 nhr-49	ZF - NHR
Y1H_003	WBGene00000446	ceh-23	ZK652.5	8-F6	C17A2.8	C17A2.8	WBGene00003662	nhr-72	WBGene00003662 C17A2.8 WP:CE34695 CE34695 nhr-72	ZF - NHR
Y1H_003	WBGene00000446	ceh-23	ZK652.5	10-E8	C18F3.4	nsy-7b	WBGene00044508	nsy-7	WBGene00044508 C18F3.4 C18F3.4a WP:CE42065 CE42065 C18F3.4b WP:CE43615 CE43615 nsy-7	HD-like
Y1H_003	WBGene00000446	ceh-23	ZK652.5	10-A3	C38D4.6	C38D4.6acDNA	WBGene00003912	pal-1	WBGene00003912 C38D4.6 C38D4.6a C38D4.6a.1 WP:CE27837 CE27837 C38D4.6a.2 C38D4.6b C38D4.6b.1 WP:CE05383 CE05383 C38D4.6b.2 C38D4.6c C38D4.6c.1 WP:CE44166 CE44166 C38D4.6c.2 C38D4.6c.3 pal-1 ceh-3 nob-2	HD - HOX
Y1H_003	WBGene00000446	ceh-23	ZK652.5	10-A5	C38D4.6	C38D4.6bcDNA	WBGene00003912	pal-1	WBGene00003912 C38D4.6 C38D4.6a C38D4.6a.1 WP:CE27837 CE27837 C38D4.6a.2 C38D4.6b C38D4.6b.1 WP:CE05383 CE05383 C38D4.6b.2 C38D4.6c C38D4.6c.1 WP:CE44166 CE44166 C38D4.6c.2 C38D4.6c.3 pal-1 ceh-3 nob-2	HD
Y1H_003	WBGene00000446	ceh-23	ZK652.5	8-H1	C38D4.6	C38D4.6a	WBGene00003912	pal-1	WBGene00003912 C38D4.6 C38D4.6a C38D4.6a.1 WP:CE27837 CE27837 C38D4.6a.2 C38D4.6b C38D4.6b.1 WP:CE05383 CE05383 C38D4.6b.2 C38D4.6c C38D4.6c.1 WP:CE44166 CE44166 C38D4.6c.2 C38D4.6c.3 pal-1 ceh-3 nob-2	HD - HOX
Y1H_003	WBGene00000446	ceh-23	ZK652.5	8-H6	T22H9.4	T22H9.4	WBGene00020708	T22H9.4	WBGene00020708 T22H9.4 WP:CE33328 CE33328	ZF - DM - 2 domains
Y1H_003	WBGene00000446	ceh-23	ZK652.5	1-H9	F40H6.4	F40H6.4	WBGene00006547	tbx-11	WBGene00006547 F40H6.4 WP:CE01281 CE01281 tbx-11	T-box
Y1H_003	WBGene00000446	ceh-23	ZK652.5	9-D10	Y113G7A.6	Y113G7A.6b	WBGene00006652	ttx-1	WBGene00006652 Y113G7A.6 Y113G7A.6a WP:CE31090 CE31090 Y113G7A.6b WP:CE31091 CE31091 Y113G7A.6c Y113G7A.6c.1 WP:CE43026 CE43026 Y113G7A.6c.2 ttx-1	HD - PRD
Y1H_003	WBGene00000446	ceh-23	ZK652.5	9-E5	Y113G7A.6	Y113G7A.6a	WBGene00006652	ttx-1	WBGene00006652 Y113G7A.6 Y113G7A.6a WP:CE31090 CE31090 Y113G7A.6b WP:CE31091 CE31091 Y113G7A.6c Y113G7A.6c.1 WP:CE43026 CE43026 Y113G7A.6c.2 ttx-1	HD - PRD
Y1H_003	WBGene00000446	ceh-23	ZK652.5	5-C10	B0564.10	B0564.10ab	WBGene00006766	unc-30	WBGene00006766 B0564.10 B0564.10a WP:CE05183 CE05183 B0564.10b WP:CE36087 CE36087 unc-30	HD - PRD
Y1H_003	WBGene00000446	ceh-23	ZK652.5	8-H7	F58E6.10	F58E6.10high	WBGene00006778	unc-42	WBGene00006778 F58E6.10 WP:CE39164 CE39164 unc-42	HD - PRD
Y1H_003	WBGene00000446	ceh-23	ZK652.5	11-A1	R07B1.1	vab-15cleanyeast	WBGene00006881	vab-15	WBGene00006881 R07B1.1 WP:CE01626 CE01626 vab-15	HD - NK
Y1H_003	WBGene00000446	ceh-23	ZK652.5	9-E6	F14F3.1	vab-3b	WBGene00006870	vab-3	WBGene00006870 F14F3.1 F14F3.1a WP:CE24899 CE24899 F14F3.1b WP:CE28216 CE28216 F14F3.1c WP:CE28217 CE28217 vab-3 lin-20 mab-18 pax-6	HD - PRD
Y1H_003	WBGene00000446	ceh-23	ZK652.5	1-F6	F54F2.5	F54F2.5a	WBGene00018833	ztf-1	WBGene00018833 F54F2.5 F54F2.5a WP:CE25004 CE25004 F54F2.5b WP:CE32435 CE32435 ztf-1	ZF - C2H2 - 4 fingers
Y1H_003	WBGene00000446	ceh-23	ZK652.5	9-A1	R06C7.9	R06C7.9	WBGene00011066	ztf-15	WBGene00011066 R06C7.9 R06C7.9a R06C7.9a.1 WP:CE32477 CE32477 R06C7.9a.2 R06C7.9b WP:CE42219 CE42219 ztf-15	ZF - C2H2 - 5 fingers
Y1H_008	WBGene00000463	ceh-43	C28A5.4	10-G7	F26H11.2	F26H11.2i	WBGene00009180	nurf-1	WBGene00009180 F26H11.2 F26H11.2a WP:CE35294 CE35294 F26H11.2b WP:CE35295 CE35295 F26H11.2c WP:CE36931 CE36931 F26H11.2d WP:CE42388 CE42388 F26H11.2e WP:CE15909 CE15909 F26H11.2f WP:CE15910 CE15910 F26H11.2g WP:CE37638 CE37638 F26H11.2h WP:CE42387 CE42387 F26H11.2i WP:CE43	AT Hook
Y1H_023	WBGene00003629	nhr-38	K01H12.3	6-G6	C18D1.1	C18D1.1	WBGene00000995	die-1	WBGene00000995 C18D1.1 C18D1.1.1 WP:CE01501 CE01501 C18D1.1.2 C18D1.1.3 C18D1.1.4 die-1	ZF - C2H2 - 3 fingers
Y1H_023	WBGene00003629	nhr-38	K01H12.3	9-H11	JC8.6	lin-54withintron5	WBGene00003037	lin-54	WBGene00003037 JC8.6 JC8.6a WP:CE17989 CE17989 JC8.6b WP:CE17990 CE17990 lin-54	TESMIN x2
Y1H_023	WBGene00003629	nhr-38	K01H12.3	10-G7	F26H11.2	F26H11.2i	WBGene00009180	nurf-1	WBGene00009180 F26H11.2 F26H11.2a WP:CE35294 CE35294 F26H11.2b WP:CE35295 CE35295 F26H11.2c WP:CE36931 CE36931 F26H11.2d WP:CE42388 CE42388 F26H11.2e WP:CE15909 CE15909 F26H11.2f WP:CE15910 CE15910 F26H11.2g WP:CE37638 CE37638 F26H11.2h WP:CE42387 CE42387 F26H11.2i WP:CE43	AT Hook
Y1H_023	WBGene00003629	nhr-38	K01H12.3	8-H7	F58E6.10	F58E6.10high	WBGene00006778	unc-42	WBGene00006778 F58E6.10 WP:CE39164 CE39164 unc-42	HD - PRD
Y1H_024	WBGene00003669	nhr-79	T26H2.9	10-A10	C44B9.4	C44B9.4trunccDNA	WBGene00008081	athp-1	WBGene00008081 C44B9.4 WP:CE30897 CE30897 athp-1	AT Hook x2
Y1H_024	WBGene00003669	nhr-79	T26H2.9	8-H4	C44B9.4	C44B9.4trunc	WBGene00008081	athp-1	WBGene00008081 C44B9.4 WP:CE30897 CE30897 athp-1	AT Hook x2
Y1H_024	WBGene00003669	nhr-79	T26H2.9	9-E1	F16H11.4	F16H11.4	WBGene00000428	ceh-1	WBGene00000428 F16H11.4 F16H11.4.1 WP:CE04399 CE04399 F16H11.4.2 ceh-1	HD
Y1H_024	WBGene00003669	nhr-79	T26H2.9	5-D5	F46C8.5	F46C8.5	WBGene00000438	ceh-14	WBGene00000438 F46C8.5 WP:CE28335 CE28335 ceh-14	HD - LIM
Y1H_024	WBGene00003669	nhr-79	T26H2.9	1-G4	F22D3.1	F22D3.1ab	WBGene00000459	ceh-38	WBGene00000459 F22D3.1 F22D3.1a WP:CE27137 CE27137 F22D3.1b WP:CE29772 CE29772 ceh-38	HD - CUT
Y1H_024	WBGene00003669	nhr-79	T26H2.9	11-B1	T26C11.7	ceh-39cleanyeast	WBGene00000460	ceh-39	WBGene00000460 T26C11.7 WP:CE05026 CE05026 ceh-39	HD - CUT
Y1H_024	WBGene00003669	nhr-79	T26H2.9	5-B4	C17H12.9	C17H12.9	WBGene00015934	ceh-48	WBGene00015934 C17H12.9 C17H12.9.1 WP:CE16869 CE16869 C17H12.9.2 ceh-48	HD - CUT
Y1H_024	WBGene00003669	nhr-79	T26H2.9	9-H3	R03C1.3	R03C1.3a	WBGene00000584	cog-1	WBGene00000584 R03C1.3 R03C1.3a WP:CE25964 CE25964 R03C1.3b WP:CE33290 CE33290 cog-1	HD - NK
Y1H_024	WBGene00003669	nhr-79	T26H2.9	5-D7	B0412.1	B0412.1atrunc	WBGene00000895	dac-1	WBGene00000895 B0412.1 B0412.1a WP:CE26848 CE26848 B0412.1b WP:CE33550 CE33550 dac-1 ski-1	WH - DAC
Y1H_024	WBGene00003669	nhr-79	T26H2.9	6-G6	C18D1.1	C18D1.1	WBGene00000995	die-1	WBGene00000995 C18D1.1 C18D1.1.1 WP:CE01501 CE01501 C18D1.1.2 C18D1.1.3 C18D1.1.4 die-1	ZF - C2H2 - 3 fingers
Y1H_024	WBGene00003669	nhr-79	T26H2.9	3-F7	C27C12.6	C27C12.6	WBGene00007776	dmd-4	WBGene00007776 C27C12.6 WP:CE23560 CE23560 dmd-4 tag-248	ZF - DM
Y1H_024	WBGene00003669	nhr-79	T26H2.9	6-F8	F13G11.1	F13G11.1btrunca	WBGene00007058	dmd-6	WBGene00007058 F13G11.1 F13G11.1a WP:CE20684 CE20684 F13G11.1b F13G11.1b.1 WP:CE17661 CE17661 F13G11.1b.2 F13G11.1b.3 F13G11.1b.4 F13G11.1c F13G11.1c.1 WP:CE44552 CE44552 F13G11.1c.2 F13G11.1c.3 F13G11.1c.4 F13G11.1c.5 F13G11.1d F13G11.1d.1 WP:CE44560 CE44560 F13G11.1d.2 F13	ZF - DM
Y1H_024	WBGene00003669	nhr-79	T26H2.9	11-A2	C08C3.1	egl-5abccleanyeast	WBGene00001174	egl-5	WBGene00001174 C08C3.1 C08C3.1a WP:CE29076 CE29076 C08C3.1b WP:CE32792 CE32792 C08C3.1c WP:CE34523 CE34523 egl-5 ceh-11	HD - HOX
Y1H_024	WBGene00003669	nhr-79	T26H2.9	9-E4	K01B6.1	K01B6.1	WBGene00010453	fozi-1	WBGene00010453 K01B6.1 WP:CE00238 CE00238 fozi-1	ZF - C2H2 - 1 finger
Y1H_024	WBGene00003669	nhr-79	T26H2.9	9-H1	ZC247.3	ZC247.3	WBGene00003000	lin-11	WBGene00003000 ZC247.3 WP:CE15150 CE15150 lin-11	HD - LIM
Y1H_024	WBGene00003669	nhr-79	T26H2.9	2-D9	C07H6.7	C07H6.7	WBGene00003024	lin-39	WBGene00003024 C07H6.7 C07H6.7.1 WP:CE03975 CE03975 C07H6.7.2 lin-39 ceh-15	HD - HOX
Y1H_024	WBGene00003669	nhr-79	T26H2.9	9-H11	JC8.6	lin-54withintron5	WBGene00003037	lin-54	WBGene00003037 JC8.6 JC8.6a WP:CE17989 CE17989 JC8.6b WP:CE17990 CE17990 lin-54	TESMIN x2
Y1H_024	WBGene00003669	nhr-79	T26H2.9	6-A3	C08C3.3	C08C3.3	WBGene00003102	mab-5	WBGene00003102 C08C3.3 WP:CE25765 CE25765 mab-5 lin-21	HD - HOX
Y1H_024	WBGene00003669	nhr-79	T26H2.9	9-D3	Y55F3BR.5	Y55F3BR.5	WBGene00021942	madf-1	WBGene00021942 Y55F3BR.5 WP:CE22540 CE22540 madf-1	MADF
Y1H_024	WBGene00003669	nhr-79	T26H2.9	6-H3	T05C12.6	T05C12.6abc	WBGene00003241	mig-5	WBGene00003241 T05C12.6 T05C12.6a WP:CE02318 CE02318 T05C12.6b WP:CE25100 CE25100 T05C12.6c T05C12.6c.1 WP:CE28076 CE28076 T05C12.6c.2 mig-5	WH
Y1H_024	WBGene00003669	nhr-79	T26H2.9	3-G4	C39E6.4	C39E6.4	WBGene00003377	mls-2	WBGene00003377 C39E6.4 WP:CE30891 CE30891 mls-2	HD - NK
Y1H_024	WBGene00003669	nhr-79	T26H2.9	4-G7	F44E7.8	F44E7.8	WBGene00018430	nhr-142	WBGene00018430 F44E7.8 WP:CE35972 CE35972 nhr-142	ZF - NHR
Y1H_024	WBGene00003669	nhr-79	T26H2.9	8-H1	C38D4.6	C38D4.6a	WBGene00003912	pal-1	WBGene00003912 C38D4.6 C38D4.6a C38D4.6a.1 WP:CE27837 CE27837 C38D4.6a.2 C38D4.6b C38D4.6b.1 WP:CE05383 CE05383 C38D4.6b.2 C38D4.6c C38D4.6c.1 WP:CE44166 CE44166 C38D4.6c.2 C38D4.6c.3 pal-1 ceh-3 nob-2	HD - HOX
Y1H_024	WBGene00003669	nhr-79	T26H2.9	8-H5	C38D4.6	C38D4.6b	WBGene00003912	pal-1	WBGene00003912 C38D4.6 C38D4.6a C38D4.6a.1 WP:CE27837 CE27837 C38D4.6a.2 C38D4.6b C38D4.6b.1 WP:CE05383 CE05383 C38D4.6b.2 C38D4.6c C38D4.6c.1 WP:CE44166 CE44166 C38D4.6c.2 C38D4.6c.3 pal-1 ceh-3 nob-2	HD - HOX
Y1H_024	WBGene00003669	nhr-79	T26H2.9	2-A10	Y75B8A.1	Y75B8A.1	WBGene00004024	php-3	WBGene00004024 Y75B8A.1 WP:CE28148 CE28148 php-3	HD - HOX
Y1H_024	WBGene00003669	nhr-79	T26H2.9	9-G7	F40F8.7	F40F8.7	WBGene00004096	pqm-1	WBGene00004096 F40F8.7 F40F8.7.1 WP:CE05846 CE05846 F40F8.7.2 pqm-1 pqm-132 CePqM132	ZF - C2H2 - 3 fingers
Y1H_024	WBGene00003669	nhr-79	T26H2.9	10-B4	R06C1.6	R06C1.6trunccDNA	WBGene00011060	R06C1.6	WBGene00011060 R06C1.6 WP:CE37541 CE37541	NOVEL
Y1H_024	WBGene00003669	nhr-79	T26H2.9	9-F11	R06C1.6	R06C1.6trunc	WBGene00011060	R06C1.6	WBGene00011060 R06C1.6 WP:CE37541 CE37541	NOVEL
Y1H_024	WBGene00003669	nhr-79	T26H2.9	10-H5	F15C11.1	sem-4clean	WBGene00004773	sem-4	WBGene00004773 F15C11.1 F15C11.1.1 WP:CE17673 CE17673 F15C11.1.2 sem-4	ZF - C2H2 - 7 fingers
Y1H_024	WBGene00003669	nhr-79	T26H2.9	7-A2	M04G12.4	M04G12.4btrunca	WBGene00010868	somi-1	WBGene00010868 M04G12.4 M04G12.4a WP:CE36495 CE36495 M04G12.4b M04G12.4b.1 WP:CE36496 CE36496 M04G12.4b.2 M04G12.4b.3 somi-1	ZF - C2H2 - 1 finger
Y1H_024	WBGene00003669	nhr-79	T26H2.9	3-A8	F40E10.2	F40E10.2	WBGene00004950	sox-3	WBGene00004950 F40E10.2 WP:CE05838 CE05838 sox-3	HMG box
Y1H_024	WBGene00003669	nhr-79	T26H2.9	1-H9	F40H6.4	F40H6.4	WBGene00006547	tbx-11	WBGene00006547 F40H6.4 WP:CE01281 CE01281 tbx-11	T-box
Y1H_024	WBGene00003669	nhr-79	T26H2.9	9-G2	T07C4.2	T07C4.2	WBGene00006545	tbx-8	WBGene00006545 T07C4.2 WP:CE36891 CE36891 tbx-8	T-box
Y1H_024	WBGene00003669	nhr-79	T26H2.9	7-G5	T07C4.6	T07C4.6	WBGene00006546	tbx-9	WBGene00006546 T07C4.6 T07C4.6.1 WP:CE36892 CE36892 T07C4.6.2 tbx-9	T-box
Y1H_024	WBGene00003669	nhr-79	T26H2.9	5-C5	C47G2.2	C47G2.2	WBGene00006853	unc-130	WBGene00006853 C47G2.2 WP:CE02166 CE02166 unc-130	WH - Fork Head
Y1H_024	WBGene00003669	nhr-79	T26H2.9	8-H7	F58E6.10	F58E6.10high	WBGene00006778	unc-42	WBGene00006778 F58E6.10 WP:CE39164 CE39164 unc-42	HD - PRD
Y1H_024	WBGene00003669	nhr-79	T26H2.9	11-A1	R07B1.1	vab-15cleanyeast	WBGene00006881	vab-15	WBGene00006881 R07B1.1 WP:CE01626 CE01626 vab-15	HD - NK
Y1H_024	WBGene00003669	nhr-79	T26H2.9	9-E6	F14F3.1	vab-3b	WBGene00006870	vab-3	WBGene00006870 F14F3.1 F14F3.1a WP:CE24899 CE24899 F14F3.1b WP:CE28216 CE28216 F14F3.1c WP:CE28217 CE28217 vab-3 lin-20 mab-18 pax-6	HD - PRD
Y1H_024	WBGene00003669	nhr-79	T26H2.9	3-B12	ZC204.12	ZC204.12	WBGene00022562	ZC204.12	WBGene00022562 ZC204.12 ZC204.12.1 WP:CE15106 CE15106 ZC204.12.2	NOVEL
Y1H_024	WBGene00003669	nhr-79	T26H2.9	6-C10	ZC395.8	ZC395.8	WBGene00022598	ztf-8	WBGene00022598 ZC395.8 ZC395.8.1 WP:CE33011 CE33011 ZC395.8.2 ztf-8	ZF - C2H2 - 3 fingers
Y1H_034	WBGene00006778	unc-42	F58E6.10	10-B2	F26H9.2	F26H9.2cDNA	WBGene00009174	F26H9.2	WBGene00009174 F26H9.2 WP:CE43857 CE43857	RPEL - 2 domains
Y1H_038	WBGene00001672	gpa-10	C55H1.2	8-H4	C44B9.4	C44B9.4trunc	WBGene00008081	athp-1	WBGene00008081 C44B9.4 WP:CE30897 CE30897 athp-1	AT Hook x2
Y1H_038	WBGene00001672	gpa-10	C55H1.2	10-D9	C34D1.1	C34D1.1=F57B1.7	WBGene00007929	C34D1.1	WBGene00007929 C34D1.1 WP:CE42284 CE42284	ZF - DM
Y1H_038	WBGene00001672	gpa-10	C55H1.2	9-G9	ZK993.1	ZK993.1	WBGene00022837	ceh-45	WBGene00022837 ZK993.1 WP:CE23489 CE23489 ceh-45	HD - PRD
Y1H_038	WBGene00001672	gpa-10	C55H1.2	5-D7	B0412.1	B0412.1atrunc	WBGene00000895	dac-1	WBGene00000895 B0412.1 B0412.1a WP:CE26848 CE26848 B0412.1b WP:CE33550 CE33550 dac-1 ski-1	WH - DAC
Y1H_038	WBGene00001672	gpa-10	C55H1.2	9-C3	Y43F8C.10	Y43F8C.10	WBGene00012832	dmd-3	WBGene00012832 Y43F8C.10 Y43F8C.10a WP:CE39835 CE39835 Y43F8C.10b WP:CE44151 CE44151 dmd-3	ZF - DM
Y1H_038	WBGene00001672	gpa-10	C55H1.2	3-F7	C27C12.6	C27C12.6	WBGene00007776	dmd-4	WBGene00007776 C27C12.6 WP:CE23560 CE23560 dmd-4 tag-248	ZF - DM
Y1H_038	WBGene00001672	gpa-10	C55H1.2	1-G3	F10C1.5	F10C1.5	WBGene00017326	dmd-5	WBGene00017326 F10C1.5 WP:CE29753 CE29753 dmd-5	ZF - DM
Y1H_038	WBGene00001672	gpa-10	C55H1.2	9-E4	K01B6.1	K01B6.1	WBGene00010453	fozi-1	WBGene00010453 K01B6.1 WP:CE00238 CE00238 fozi-1	ZF - C2H2 - 1 finger
Y1H_038	WBGene00001672	gpa-10	C55H1.2	9-H11	JC8.6	lin-54withintron5	WBGene00003037	lin-54	WBGene00003037 JC8.6 JC8.6a WP:CE17989 CE17989 JC8.6b WP:CE17990 CE17990 lin-54	TESMIN x2
Y1H_038	WBGene00001672	gpa-10	C55H1.2	6-H3	T05C12.6	T05C12.6abc	WBGene00003241	mig-5	WBGene00003241 T05C12.6 T05C12.6a WP:CE02318 CE02318 T05C12.6b WP:CE25100 CE25100 T05C12.6c T05C12.6c.1 WP:CE28076 CE28076 T05C12.6c.2 mig-5	WH
Y1H_038	WBGene00001672	gpa-10	C55H1.2	3-G7	R09G11.2	R09G11.2ac	WBGene00003600	nhr-1	WBGene00003600 R09G11.2 R09G11.2a R09G11.2a.1 WP:CE34353 CE34353 R09G11.2a.2 R09G11.2c WP:CE33812 CE33812 R09G11.2d WP:CE34355 CE34355 nhr-1 crf-1	ZF - NHR
Y1H_038	WBGene00001672	gpa-10	C55H1.2	10-H4	B0280.8	nhr-10clean	WBGene00003609	nhr-10	WBGene00003609 B0280.8 B0280.8.1 WP:CE00815 CE00815 B0280.8.2 nhr-10	ZF - NHR
Y1H_038	WBGene00001672	gpa-10	C55H1.2	2-B3	C06G3.1	C06G3.1	WBGene00003695	nhr-105	WBGene00003695 C06G3.1 C06G3.1a C06G3.1a.1 WP:CE34659 CE34659 C06G3.1a.2 C06G3.1b WP:CE37188 CE37188 nhr-105	ZF - NHR
Y1H_038	WBGene00001672	gpa-10	C55H1.2	4-G7	F44E7.8	F44E7.8	WBGene00018430	nhr-142	WBGene00018430 F44E7.8 WP:CE35972 CE35972 nhr-142	ZF - NHR
Y1H_038	WBGene00001672	gpa-10	C55H1.2	1-B8	C24G6.4	C24G6.4	WBGene00003637	nhr-47	WBGene00003637 C24G6.4 WP:CE27727 CE27727 nhr-47 csr-1 nhr-279	ZF - NHR
Y1H_038	WBGene00001672	gpa-10	C55H1.2	10-H10	Y73F8A.21	nhr-5clean	WBGene00003604	nhr-5	WBGene00003604 Y73F8A.21 WP:CE22993 CE22993 nhr-5	ZF - NHR
Y1H_038	WBGene00001672	gpa-10	C55H1.2	8-D2	T09A12.4	T09A12.4btruncacd	WBGene00003656	nhr-66	WBGene00003656 T09A12.4 T09A12.4a T09A12.4a.1 WP:CE31061 CE31061 T09A12.4a.2 T09A12.4a.3 T09A12.4b WP:CE31062 CE31062 T09A12.4c WP:CE31063 CE31063 T09A12.4d T09A12.4d.1 WP:CE37723 CE37723 T09A12.4d.2 nhr-66	ZF - NHR
Y1H_038	WBGene00001672	gpa-10	C55H1.2	8-F6	C17A2.8	C17A2.8	WBGene00003662	nhr-72	WBGene00003662 C17A2.8 WP:CE34695 CE34695 nhr-72	ZF - NHR
Y1H_038	WBGene00001672	gpa-10	C55H1.2	4-F12	Y49E10.14	Y49E10.14	WBGene00004027	pie-1	WBGene00004027 Y49E10.14 Y49E10.14.1 WP:CE28134 CE28134 Y49E10.14.2 pie-1 pic-1	ZF - CCCH - 2 domains
Y1H_038	WBGene00001672	gpa-10	C55H1.2	10-B4	R06C1.6	R06C1.6trunccDNA	WBGene00011060	R06C1.6	WBGene00011060 R06C1.6 WP:CE37541 CE37541	NOVEL
Y1H_038	WBGene00001672	gpa-10	C55H1.2	9-F11	R06C1.6	R06C1.6trunc	WBGene00011060	R06C1.6	WBGene00011060 R06C1.6 WP:CE37541 CE37541	NOVEL
Y1H_038	WBGene00001672	gpa-10	C55H1.2	2-D8	R12B2.1	R12B2.1	WBGene00004858	sma-4	WBGene00004858 R12B2.1 R12B2.1a R12B2.1a.1 WP:CE25077 CE25077 R12B2.1a.2 R12B2.1a.3 R12B2.1b WP:CE39618 CE39618 sma-4	MH1
Y1H_038	WBGene00001672	gpa-10	C55H1.2	1-H9	F40H6.4	F40H6.4	WBGene00006547	tbx-11	WBGene00006547 F40H6.4 WP:CE01281 CE01281 tbx-11	T-box
Y1H_038	WBGene00001672	gpa-10	C55H1.2	9-G2	T07C4.2	T07C4.2	WBGene00006545	tbx-8	WBGene00006545 T07C4.2 WP:CE36891 CE36891 tbx-8	T-box
Y1H_038	WBGene00001672	gpa-10	C55H1.2	7-G5	T07C4.6	T07C4.6	WBGene00006546	tbx-9	WBGene00006546 T07C4.6 T07C4.6.1 WP:CE36892 CE36892 T07C4.6.2 tbx-9	T-box
Y1H_038	WBGene00001672	gpa-10	C55H1.2	4-F8	Y75B8A.29	Y75B8A.29	WBGene00013560	Y75B8A.29	WBGene00013560 Y75B8A.29 Y75B8A.29.1 WP:CE23040 CE23040 Y75B8A.29.2	bZIP
Y1H_038	WBGene00001672	gpa-10	C55H1.2	3-B12	ZC204.12	ZC204.12	WBGene00022562	ZC204.12	WBGene00022562 ZC204.12 ZC204.12.1 WP:CE15106 CE15106 ZC204.12.2	NOVEL
Y1H_038	WBGene00001672	gpa-10	C55H1.2	1-F6	F54F2.5	F54F2.5a	WBGene00018833	ztf-1	WBGene00018833 F54F2.5 F54F2.5a WP:CE25004 CE25004 F54F2.5b WP:CE32435 CE32435 ztf-1	ZF - C2H2 - 4 fingers
Y1H_038	WBGene00001672	gpa-10	C55H1.2	6-C10	ZC395.8	ZC395.8	WBGene00022598	ztf-8	WBGene00022598 ZC395.8 ZC395.8.1 WP:CE33011 CE33011 ZC395.8.2 ztf-8	ZF - C2H2 - 3 fingers
Y1H_051	WBGene00004857	sma-3	R13F6.9	1-G4	F22D3.1	F22D3.1ab	WBGene00000459	ceh-38	WBGene00000459 F22D3.1 F22D3.1a WP:CE27137 CE27137 F22D3.1b WP:CE29772 CE29772 ceh-38	HD - CUT
Y1H_051	WBGene00004857	sma-3	R13F6.9	5-D7	B0412.1	B0412.1atrunc	WBGene00000895	dac-1	WBGene00000895 B0412.1 B0412.1a WP:CE26848 CE26848 B0412.1b WP:CE33550 CE33550 dac-1 ski-1	WH - DAC
Y1H_051	WBGene00004857	sma-3	R13F6.9	3-F7	C27C12.6	C27C12.6	WBGene00007776	dmd-4	WBGene00007776 C27C12.6 WP:CE23560 CE23560 dmd-4 tag-248	ZF - DM
Y1H_051	WBGene00004857	sma-3	R13F6.9	1-G3	F10C1.5	F10C1.5	WBGene00017326	dmd-5	WBGene00017326 F10C1.5 WP:CE29753 CE29753 dmd-5	ZF - DM
Y1H_051	WBGene00004857	sma-3	R13F6.9	2-D9	C07H6.7	C07H6.7	WBGene00003024	lin-39	WBGene00003024 C07H6.7 C07H6.7.1 WP:CE03975 CE03975 C07H6.7.2 lin-39 ceh-15	HD - HOX
Y1H_051	WBGene00004857	sma-3	R13F6.9	3-G4	C39E6.4	C39E6.4	WBGene00003377	mls-2	WBGene00003377 C39E6.4 WP:CE30891 CE30891 mls-2	HD - NK
Y1H_051	WBGene00004857	sma-3	R13F6.9	3-A8	F40E10.2	F40E10.2	WBGene00004950	sox-3	WBGene00004950 F40E10.2 WP:CE05838 CE05838 sox-3	HMG box
Y1H_051	WBGene00004857	sma-3	R13F6.9	8-H7	F58E6.10	F58E6.10high	WBGene00006778	unc-42	WBGene00006778 F58E6.10 WP:CE39164 CE39164 unc-42	HD - PRD
Y1H_051	WBGene00004857	sma-3	R13F6.9	11-A1	R07B1.1	vab-15cleanyeast	WBGene00006881	vab-15	WBGene00006881 R07B1.1 WP:CE01626 CE01626 vab-15	HD - NK
Y1H_051	WBGene00004857	sma-3	R13F6.9	1-B12	M142.4	M142.4	WBGene00006873	vab-7	WBGene00006873 M142.4 WP:CE12432 CE12432 vab-7	HD - HOX
Y1H_051	WBGene00004857	sma-3	R13F6.9	3-B12	ZC204.12	ZC204.12	WBGene00022562	ZC204.12	WBGene00022562 ZC204.12 ZC204.12.1 WP:CE15106 CE15106 ZC204.12.2	NOVEL
Y1H_059	WBGene00006970	zag-1	F28F9.1	6-G6	C18D1.1	C18D1.1	WBGene00000995	die-1	WBGene00000995 C18D1.1 C18D1.1.1 WP:CE01501 CE01501 C18D1.1.2 C18D1.1.3 C18D1.1.4 die-1	ZF - C2H2 - 3 fingers
Y1H_059	WBGene00006970	zag-1	F28F9.1	3-F7	C27C12.6	C27C12.6	WBGene00007776	dmd-4	WBGene00007776 C27C12.6 WP:CE23560 CE23560 dmd-4 tag-248	ZF - DM
Y1H_059	WBGene00006970	zag-1	F28F9.1	6-H3	T05C12.6	T05C12.6abc	WBGene00003241	mig-5	WBGene00003241 T05C12.6 T05C12.6a WP:CE02318 CE02318 T05C12.6b WP:CE25100 CE25100 T05C12.6c T05C12.6c.1 WP:CE28076 CE28076 T05C12.6c.2 mig-5	WH
Y1H_059	WBGene00006970	zag-1	F28F9.1	7-A2	M04G12.4	M04G12.4btrunca	WBGene00010868	somi-1	WBGene00010868 M04G12.4 M04G12.4a WP:CE36495 CE36495 M04G12.4b M04G12.4b.1 WP:CE36496 CE36496 M04G12.4b.2 M04G12.4b.3 somi-1	ZF - C2H2 - 1 finger
Y1H_059	WBGene00006970	zag-1	F28F9.1	9-G2	T07C4.2	T07C4.2	WBGene00006545	tbx-8	WBGene00006545 T07C4.2 WP:CE36891 CE36891 tbx-8	T-box
Y1H_059	WBGene00006970	zag-1	F28F9.1	7-G5	T07C4.6	T07C4.6	WBGene00006546	tbx-9	WBGene00006546 T07C4.6 T07C4.6.1 WP:CE36892 CE36892 T07C4.6.2 tbx-9	T-box
Y1H_059	WBGene00006970	zag-1	F28F9.1	10-H9	F28F9.1	zag-1clean	WBGene00006970	zag-1	WBGene00006970 F28F9.1 WP:CE34546 CE34546 zag-1	ZF - C2H2 - 4 fingers, HD - ZFHD
Y1H_059	WBGene00006970	zag-1	F28F9.1	3-D7	C53D5.4	C53D5.4	WBGene00016905	ztf-3	WBGene00016905 C53D5.4 WP:CE23611 CE23611 ztf-3	ZF - C2H2 - 1 finger
Y1H_069	WBGene00008195	C49C3.5	C49C3.5	9-E4	K01B6.1	K01B6.1	WBGene00010453	fozi-1	WBGene00010453 K01B6.1 WP:CE00238 CE00238 fozi-1	ZF - C2H2 - 1 finger
Y1H_069	WBGene00008195	C49C3.5	C49C3.5	8-F6	C17A2.8	C17A2.8	WBGene00003662	nhr-72	WBGene00003662 C17A2.8 WP:CE34695 CE34695 nhr-72	ZF - NHR
Y1H_069	WBGene00008195	C49C3.5	C49C3.5	9-G2	T07C4.2	T07C4.2	WBGene00006545	tbx-8	WBGene00006545 T07C4.2 WP:CE36891 CE36891 tbx-8	T-box
Y1H_086	WBGene00011069	R06F6.6	R06F6.6	11-B6	T26C11.6	ceh-21cleanyeast	WBGene00000444	ceh-21	WBGene00000444 T26C11.6 WP:CE29823 CE29823 ceh-21	HD - CUT
Y1H_086	WBGene00011069	R06F6.6	R06F6.6	7-E7	K03A11.3	K03A11.3	WBGene00000450	ceh-28	WBGene00000450 K03A11.3 WP:CE42603 CE42603 ceh-28	HD - NK
Y1H_086	WBGene00011069	R06F6.6	R06F6.6	5-D7	B0412.1	B0412.1atrunc	WBGene00000895	dac-1	WBGene00000895 B0412.1 B0412.1a WP:CE26848 CE26848 B0412.1b WP:CE33550 CE33550 dac-1 ski-1	WH - DAC
Y1H_086	WBGene00011069	R06F6.6	R06F6.6	3-F7	C27C12.6	C27C12.6	WBGene00007776	dmd-4	WBGene00007776 C27C12.6 WP:CE23560 CE23560 dmd-4 tag-248	ZF - DM
Y1H_086	WBGene00011069	R06F6.6	R06F6.6	1-G3	F10C1.5	F10C1.5	WBGene00017326	dmd-5	WBGene00017326 F10C1.5 WP:CE29753 CE29753 dmd-5	ZF - DM
Y1H_086	WBGene00011069	R06F6.6	R06F6.6	11-A2	C08C3.1	egl-5abccleanyeast	WBGene00001174	egl-5	WBGene00001174 C08C3.1 C08C3.1a WP:CE29076 CE29076 C08C3.1b WP:CE32792 CE32792 C08C3.1c WP:CE34523 CE34523 egl-5 ceh-11	HD - HOX
Y1H_086	WBGene00011069	R06F6.6	R06F6.6	9-E4	K01B6.1	K01B6.1	WBGene00010453	fozi-1	WBGene00010453 K01B6.1 WP:CE00238 CE00238 fozi-1	ZF - C2H2 - 1 finger
Y1H_086	WBGene00011069	R06F6.6	R06F6.6	9-D1	F18A1.2	F18A1.2	WBGene00003012	lin-26	WBGene00003012 F18A1.2 F18A1.2.1 WP:CE27972 CE27972 F18A1.2.2 F18A1.2.3 lin-26	ZF - C2H2 - 1 finger
Y1H_086	WBGene00011069	R06F6.6	R06F6.6	9-G3	F18A1.2	F18A1.2+3'UTR	WBGene00003012	lin-26	WBGene00003012 F18A1.2 F18A1.2.1 WP:CE27972 CE27972 F18A1.2.2 F18A1.2.3 lin-26	ZF - C2H2 - 1 finger
Y1H_086	WBGene00011069	R06F6.6	R06F6.6	9-H11	JC8.6	lin-54withintron5	WBGene00003037	lin-54	WBGene00003037 JC8.6 JC8.6a WP:CE17989 CE17989 JC8.6b WP:CE17990 CE17990 lin-54	TESMIN x2
Y1H_086	WBGene00011069	R06F6.6	R06F6.6	6-H3	T05C12.6	T05C12.6abc	WBGene00003241	mig-5	WBGene00003241 T05C12.6 T05C12.6a WP:CE02318 CE02318 T05C12.6b WP:CE25100 CE25100 T05C12.6c T05C12.6c.1 WP:CE28076 CE28076 T05C12.6c.2 mig-5	WH
Y1H_086	WBGene00011069	R06F6.6	R06F6.6	3-G4	C39E6.4	C39E6.4	WBGene00003377	mls-2	WBGene00003377 C39E6.4 WP:CE30891 CE30891 mls-2	HD - NK
Y1H_086	WBGene00011069	R06F6.6	R06F6.6	1-G7	B0280.8	B0280.8	WBGene00003609	nhr-10	WBGene00003609 B0280.8 B0280.8.1 WP:CE00815 CE00815 B0280.8.2 nhr-10	ZF - NHR
Y1H_086	WBGene00011069	R06F6.6	R06F6.6	10-H4	B0280.8	nhr-10clean	WBGene00003609	nhr-10	WBGene00003609 B0280.8 B0280.8.1 WP:CE00815 CE00815 B0280.8.2 nhr-10	ZF - NHR
Y1H_086	WBGene00011069	R06F6.6	R06F6.6	4-G7	F44E7.8	F44E7.8	WBGene00018430	nhr-142	WBGene00018430 F44E7.8 WP:CE35972 CE35972 nhr-142	ZF - NHR
Y1H_086	WBGene00011069	R06F6.6	R06F6.6	7-F12	F07C3.10	F07C3.10	WBGene00017198	nhr-36	WBGene00017198 F07C3.10 WP:CE07031 CE07031 nhr-36	ZF - NHR
Y1H_086	WBGene00011069	R06F6.6	R06F6.6	1-B8	C24G6.4	C24G6.4	WBGene00003637	nhr-47	WBGene00003637 C24G6.4 WP:CE27727 CE27727 nhr-47 csr-1 nhr-279	ZF - NHR
Y1H_086	WBGene00011069	R06F6.6	R06F6.6	8-H1	C38D4.6	C38D4.6a	WBGene00003912	pal-1	WBGene00003912 C38D4.6 C38D4.6a C38D4.6a.1 WP:CE27837 CE27837 C38D4.6a.2 C38D4.6b C38D4.6b.1 WP:CE05383 CE05383 C38D4.6b.2 C38D4.6c C38D4.6c.1 WP:CE44166 CE44166 C38D4.6c.2 C38D4.6c.3 pal-1 ceh-3 nob-2	HD - HOX
Y1H_086	WBGene00011069	R06F6.6	R06F6.6	2-A10	Y75B8A.1	Y75B8A.1	WBGene00004024	php-3	WBGene00004024 Y75B8A.1 WP:CE28148 CE28148 php-3	HD - HOX
Y1H_086	WBGene00011069	R06F6.6	R06F6.6	9-F11	R06C1.6	R06C1.6trunc	WBGene00011060	R06C1.6	WBGene00011060 R06C1.6 WP:CE37541 CE37541	NOVEL
Y1H_086	WBGene00011069	R06F6.6	R06F6.6	7-E8	R06F6.6	R06F6.6	WBGene00011069	R06F6.6	WBGene00011069 R06F6.6 R06F6.6.1 WP:CE01622 CE01622 R06F6.6.2	HD - HOX
Y1H_086	WBGene00011069	R06F6.6	R06F6.6	1-H9	F40H6.4	F40H6.4	WBGene00006547	tbx-11	WBGene00006547 F40H6.4 WP:CE01281 CE01281 tbx-11	T-box
Y1H_086	WBGene00011069	R06F6.6	R06F6.6	10-A6	T07C4.2	T07C4.2cDNA	WBGene00006545	tbx-8	WBGene00006545 T07C4.2 WP:CE36891 CE36891 tbx-8	T-box
Y1H_086	WBGene00011069	R06F6.6	R06F6.6	9-G2	T07C4.2	T07C4.2	WBGene00006545	tbx-8	WBGene00006545 T07C4.2 WP:CE36891 CE36891 tbx-8	T-box
Y1H_086	WBGene00011069	R06F6.6	R06F6.6	7-G5	T07C4.6	T07C4.6	WBGene00006546	tbx-9	WBGene00006546 T07C4.6 T07C4.6.1 WP:CE36892 CE36892 T07C4.6.2 tbx-9	T-box
Y1H_086	WBGene00011069	R06F6.6	R06F6.6	5-C5	C47G2.2	C47G2.2	WBGene00006853	unc-130	WBGene00006853 C47G2.2 WP:CE02166 CE02166 unc-130	WH - Fork Head
Y1H_086	WBGene00011069	R06F6.6	R06F6.6	11-A1	R07B1.1	vab-15cleanyeast	WBGene00006881	vab-15	WBGene00006881 R07B1.1 WP:CE01626 CE01626 vab-15	HD - NK
Y1H_086	WBGene00011069	R06F6.6	R06F6.6	3-B12	ZC204.12	ZC204.12	WBGene00022562	ZC204.12	WBGene00022562 ZC204.12 ZC204.12.1 WP:CE15106 CE15106 ZC204.12.2	NOVEL
Y1H_086	WBGene00011069	R06F6.6	R06F6.6	6-C10	ZC395.8	ZC395.8	WBGene00022598	ztf-8	WBGene00022598 ZC395.8 ZC395.8.1 WP:CE33011 CE33011 ZC395.8.2 ztf-8	ZF - C2H2 - 3 fingers
Y1H_093	WBGene00001252	elt-4	C39B10.6	10-D9	C34D1.1	C34D1.1=F57B1.7	WBGene00007929	C34D1.1	WBGene00007929 C34D1.1 WP:CE42284 CE42284	ZF - DM
Y1H_093	WBGene00001252	elt-4	C39B10.6	3-F7	C27C12.6	C27C12.6	WBGene00007776	dmd-4	WBGene00007776 C27C12.6 WP:CE23560 CE23560 dmd-4 tag-248	ZF - DM
Y1H_093	WBGene00001252	elt-4	C39B10.6	1-G3	F10C1.5	F10C1.5	WBGene00017326	dmd-5	WBGene00017326 F10C1.5 WP:CE29753 CE29753 dmd-5	ZF - DM
Y1H_093	WBGene00001252	elt-4	C39B10.6	11-A2	C08C3.1	egl-5abccleanyeast	WBGene00001174	egl-5	WBGene00001174 C08C3.1 C08C3.1a WP:CE29076 CE29076 C08C3.1b WP:CE32792 CE32792 C08C3.1c WP:CE34523 CE34523 egl-5 ceh-11	HD - HOX
Y1H_093	WBGene00001252	elt-4	C39B10.6	2-D9	C07H6.7	C07H6.7	WBGene00003024	lin-39	WBGene00003024 C07H6.7 C07H6.7.1 WP:CE03975 CE03975 C07H6.7.2 lin-39 ceh-15	HD - HOX
Y1H_093	WBGene00001252	elt-4	C39B10.6	3-G4	C39E6.4	C39E6.4	WBGene00003377	mls-2	WBGene00003377 C39E6.4 WP:CE30891 CE30891 mls-2	HD - NK
Y1H_093	WBGene00001252	elt-4	C39B10.6	2-B1	F31E8.3	F31E8.3	WBGene00006380	tab-1	WBGene00006380 F31E8.3 WP:CE01930 CE01930 tab-1 mec-16 ceh-29	HD - NK
Y1H_093	WBGene00001252	elt-4	C39B10.6	7-G5	T07C4.6	T07C4.6	WBGene00006546	tbx-9	WBGene00006546 T07C4.6 T07C4.6.1 WP:CE36892 CE36892 T07C4.6.2 tbx-9	T-box
Y1H_093	WBGene00001252	elt-4	C39B10.6	9-E6	F14F3.1	vab-3b	WBGene00006870	vab-3	WBGene00006870 F14F3.1 F14F3.1a WP:CE24899 CE24899 F14F3.1b WP:CE28216 CE28216 F14F3.1c WP:CE28217 CE28217 vab-3 lin-20 mab-18 pax-6	HD - PRD
Y1H_097	WBGene00000430	ceh-5	C16C2.1	3-F7	C27C12.6	C27C12.6	WBGene00007776	dmd-4	WBGene00007776 C27C12.6 WP:CE23560 CE23560 dmd-4 tag-248	ZF - DM
Y1H_097	WBGene00000430	ceh-5	C16C2.1	1-G3	F10C1.5	F10C1.5	WBGene00017326	dmd-5	WBGene00017326 F10C1.5 WP:CE29753 CE29753 dmd-5	ZF - DM
Y1H_097	WBGene00000430	ceh-5	C16C2.1	9-A5	Y47D3A.12	Y47D3A.12	WBGene00006556	tbx-37	WBGene00006556 Y47D3A.12 Y47D3A.12.1 WP:CE44340 CE44340 Y47D3A.12.2 tbx-37	T-box
Y1H_097	WBGene00000430	ceh-5	C16C2.1	9-G2	T07C4.2	T07C4.2	WBGene00006545	tbx-8	WBGene00006545 T07C4.2 WP:CE36891 CE36891 tbx-8	T-box
Y1H_097	WBGene00000430	ceh-5	C16C2.1	3-B12	ZC204.12	ZC204.12	WBGene00022562	ZC204.12	WBGene00022562 ZC204.12 ZC204.12.1 WP:CE15106 CE15106 ZC204.12.2	NOVEL
Y1H_102	WBGene00004115	pqn-26	DY3.5	10-H2	F55B12.1	ceh-24clean	WBGene00000447	ceh-24	WBGene00000447 F55B12.1 WP:CE25006 CE25006 ceh-24	HD - NK
Y1H_102	WBGene00004115	pqn-26	DY3.5	9-C3	Y43F8C.10	Y43F8C.10	WBGene00012832	dmd-3	WBGene00012832 Y43F8C.10 Y43F8C.10a WP:CE39835 CE39835 Y43F8C.10b WP:CE44151 CE44151 dmd-3	ZF - DM
Y1H_102	WBGene00004115	pqn-26	DY3.5	9-D1	F18A1.2	F18A1.2	WBGene00003012	lin-26	WBGene00003012 F18A1.2 F18A1.2.1 WP:CE27972 CE27972 F18A1.2.2 F18A1.2.3 lin-26	ZF - C2H2 - 1 finger
Y1H_102	WBGene00004115	pqn-26	DY3.5	5-E1	T28H11.4	T28H11.4	WBGene00003976	pes-1	WBGene00003976 T28H11.4 WP:CE14375 CE14375 pes-1	WH - Fork Head
Y1H_102	WBGene00004115	pqn-26	DY3.5	9-G2	T07C4.2	T07C4.2	WBGene00006545	tbx-8	WBGene00006545 T07C4.2 WP:CE36891 CE36891 tbx-8	T-box
Y1H_113	WBGene00019486	K07D4.6	K07D4.6	5-D5	F46C8.5	F46C8.5	WBGene00000438	ceh-14	WBGene00000438 F46C8.5 WP:CE28335 CE28335 ceh-14	HD - LIM
Y1H_113	WBGene00019486	K07D4.6	K07D4.6	6-G6	C18D1.1	C18D1.1	WBGene00000995	die-1	WBGene00000995 C18D1.1 C18D1.1.1 WP:CE01501 CE01501 C18D1.1.2 C18D1.1.3 C18D1.1.4 die-1	ZF - C2H2 - 3 fingers
Y1H_113	WBGene00019486	K07D4.6	K07D4.6	9-C3	Y43F8C.10	Y43F8C.10	WBGene00012832	dmd-3	WBGene00012832 Y43F8C.10 Y43F8C.10a WP:CE39835 CE39835 Y43F8C.10b WP:CE44151 CE44151 dmd-3	ZF - DM
Y1H_113	WBGene00019486	K07D4.6	K07D4.6	3-F7	C27C12.6	C27C12.6	WBGene00007776	dmd-4	WBGene00007776 C27C12.6 WP:CE23560 CE23560 dmd-4 tag-248	ZF - DM
Y1H_113	WBGene00019486	K07D4.6	K07D4.6	9-H11	JC8.6	lin-54withintron5	WBGene00003037	lin-54	WBGene00003037 JC8.6 JC8.6a WP:CE17989 CE17989 JC8.6b WP:CE17990 CE17990 lin-54	TESMIN x2
Y1H_113	WBGene00019486	K07D4.6	K07D4.6	6-H3	T05C12.6	T05C12.6abc	WBGene00003241	mig-5	WBGene00003241 T05C12.6 T05C12.6a WP:CE02318 CE02318 T05C12.6b WP:CE25100 CE25100 T05C12.6c T05C12.6c.1 WP:CE28076 CE28076 T05C12.6c.2 mig-5	WH
Y1H_113	WBGene00019486	K07D4.6	K07D4.6	3-G4	C39E6.4	C39E6.4	WBGene00003377	mls-2	WBGene00003377 C39E6.4 WP:CE30891 CE30891 mls-2	HD - NK
Y1H_113	WBGene00019486	K07D4.6	K07D4.6	10-G7	F26H11.2	F26H11.2i	WBGene00009180	nurf-1	WBGene00009180 F26H11.2 F26H11.2a WP:CE35294 CE35294 F26H11.2b WP:CE35295 CE35295 F26H11.2c WP:CE36931 CE36931 F26H11.2d WP:CE42388 CE42388 F26H11.2e WP:CE15909 CE15909 F26H11.2f WP:CE15910 CE15910 F26H11.2g WP:CE37638 CE37638 F26H11.2h WP:CE42387 CE42387 F26H11.2i WP:CE43	AT Hook
Y1H_113	WBGene00019486	K07D4.6	K07D4.6	1-H9	F40H6.4	F40H6.4	WBGene00006547	tbx-11	WBGene00006547 F40H6.4 WP:CE01281 CE01281 tbx-11	T-box
Y1H_113	WBGene00019486	K07D4.6	K07D4.6	9-G2	T07C4.2	T07C4.2	WBGene00006545	tbx-8	WBGene00006545 T07C4.2 WP:CE36891 CE36891 tbx-8	T-box
Y1H_113	WBGene00019486	K07D4.6	K07D4.6	7-G5	T07C4.6	T07C4.6	WBGene00006546	tbx-9	WBGene00006546 T07C4.6 T07C4.6.1 WP:CE36892 CE36892 T07C4.6.2 tbx-9	T-box
Y1H_113	WBGene00019486	K07D4.6	K07D4.6	8-H7	F58E6.10	F58E6.10high	WBGene00006778	unc-42	WBGene00006778 F58E6.10 WP:CE39164 CE39164 unc-42	HD - PRD
Y1H_113	WBGene00019486	K07D4.6	K07D4.6	11-A1	R07B1.1	vab-15cleanyeast	WBGene00006881	vab-15	WBGene00006881 R07B1.1 WP:CE01626 CE01626 vab-15	HD - NK
Y1H_113	WBGene00019486	K07D4.6	K07D4.6	9-E6	F14F3.1	vab-3b	WBGene00006870	vab-3	WBGene00006870 F14F3.1 F14F3.1a WP:CE24899 CE24899 F14F3.1b WP:CE28216 CE28216 F14F3.1c WP:CE28217 CE28217 vab-3 lin-20 mab-18 pax-6	HD - PRD
Y1H_113	WBGene00019486	K07D4.6	K07D4.6	3-B12	ZC204.12	ZC204.12	WBGene00022562	ZC204.12	WBGene00022562 ZC204.12 ZC204.12.1 WP:CE15106 CE15106 ZC204.12.2	NOVEL
Y1H_124	WBGene00019967	cyp-33C8	R08F11.3	10-G7	F26H11.2	F26H11.2i	WBGene00009180	nurf-1	WBGene00009180 F26H11.2 F26H11.2a WP:CE35294 CE35294 F26H11.2b WP:CE35295 CE35295 F26H11.2c WP:CE36931 CE36931 F26H11.2d WP:CE42388 CE42388 F26H11.2e WP:CE15909 CE15909 F26H11.2f WP:CE15910 CE15910 F26H11.2g WP:CE37638 CE37638 F26H11.2h WP:CE42387 CE42387 F26H11.2i WP:CE43	AT Hook
Y1H_132	WBGene00010470	cdr-4	K01D12.11	1-G3	F10C1.5	F10C1.5	WBGene00017326	dmd-5	WBGene00017326 F10C1.5 WP:CE29753 CE29753 dmd-5	ZF - DM
Y1H_132	WBGene00010470	cdr-4	K01D12.11	9-H11	JC8.6	lin-54withintron5	WBGene00003037	lin-54	WBGene00003037 JC8.6 JC8.6a WP:CE17989 CE17989 JC8.6b WP:CE17990 CE17990 lin-54	TESMIN x2
Y1H_132	WBGene00010470	cdr-4	K01D12.11	9-G2	T07C4.2	T07C4.2	WBGene00006545	tbx-8	WBGene00006545 T07C4.2 WP:CE36891 CE36891 tbx-8	T-box
Y1H_134	WBGene00008628	ttr-21	F09F3.6	6-C5	ZK1193.5	ZK1193.5a	WBGene00022861	dve-1	WBGene00022861 ZK1193.5 ZK1193.5a WP:CE33746 CE33746 ZK1193.5b WP:CE33747 CE33747 ZK1193.5c WP:CE33748 CE33748 dve-1	HD - 2 domains
Y1H_138	WBGene00015947	C18A11.1	C18A11.1	8-H4	C44B9.4	C44B9.4trunc	WBGene00008081	athp-1	WBGene00008081 C44B9.4 WP:CE30897 CE30897 athp-1	AT Hook x2
Y1H_138	WBGene00015947	C18A11.1	C18A11.1	8-C9	D1005.3	D1005.3	WBGene00016997	D1005.3	WBGene00016997 D1005.3 WP:CE06999 CE06999	bZIP
Y1H_138	WBGene00015947	C18A11.1	C18A11.1	3-F7	C27C12.6	C27C12.6	WBGene00007776	dmd-4	WBGene00007776 C27C12.6 WP:CE23560 CE23560 dmd-4 tag-248	ZF - DM
Y1H_138	WBGene00015947	C18A11.1	C18A11.1	6-H3	T05C12.6	T05C12.6abc	WBGene00003241	mig-5	WBGene00003241 T05C12.6 T05C12.6a WP:CE02318 CE02318 T05C12.6b WP:CE25100 CE25100 T05C12.6c T05C12.6c.1 WP:CE28076 CE28076 T05C12.6c.2 mig-5	WH
Y1H_138	WBGene00015947	C18A11.1	C18A11.1	1-H7	F43C1.4	F43C1.4	WBGene00003619	nhr-20	WBGene00003619 F43C1.4 WP:CE28025 CE28025 nhr-20	ZF - NHR
Y1H_138	WBGene00015947	C18A11.1	C18A11.1	8-D2	T09A12.4	T09A12.4btruncacd	WBGene00003656	nhr-66	WBGene00003656 T09A12.4 T09A12.4a T09A12.4a.1 WP:CE31061 CE31061 T09A12.4a.2 T09A12.4a.3 T09A12.4b WP:CE31062 CE31062 T09A12.4c WP:CE31063 CE31063 T09A12.4d T09A12.4d.1 WP:CE37723 CE37723 T09A12.4d.2 nhr-66	ZF - NHR
Y1H_138	WBGene00015947	C18A11.1	C18A11.1	1-H9	F40H6.4	F40H6.4	WBGene00006547	tbx-11	WBGene00006547 F40H6.4 WP:CE01281 CE01281 tbx-11	T-box
Y1H_138	WBGene00015947	C18A11.1	C18A11.1	3-B12	ZC204.12	ZC204.12	WBGene00022562	ZC204.12	WBGene00022562 ZC204.12 ZC204.12.1 WP:CE15106 CE15106 ZC204.12.2	NOVEL
Y1H_138	WBGene00015947	C18A11.1	C18A11.1	8-E6	Y44E3B.1	Y44E3B.1a	WBGene00021552	zip-4	WBGene00021552 Y44E3B.1 Y44E3B.1a WP:CE18390 CE18390 Y44E3B.1b Y44E3B.1b.1 WP:CE28364 CE28364 Y44E3B.1b.2 Y44E3B.1c WP:CE39837 CE39837 zip-4	bZIP
Y1H_139	WBGene00009927	F52B11.5	F52B11.5	6-G6	C18D1.1	C18D1.1	WBGene00000995	die-1	WBGene00000995 C18D1.1 C18D1.1.1 WP:CE01501 CE01501 C18D1.1.2 C18D1.1.3 C18D1.1.4 die-1	ZF - C2H2 - 3 fingers
Y1H_139	WBGene00009927	F52B11.5	F52B11.5	3-F7	C27C12.6	C27C12.6	WBGene00007776	dmd-4	WBGene00007776 C27C12.6 WP:CE23560 CE23560 dmd-4 tag-248	ZF - DM
Y1H_139	WBGene00009927	F52B11.5	F52B11.5	1-G3	F10C1.5	F10C1.5	WBGene00017326	dmd-5	WBGene00017326 F10C1.5 WP:CE29753 CE29753 dmd-5	ZF - DM
Y1H_139	WBGene00009927	F52B11.5	F52B11.5	3-G4	C39E6.4	C39E6.4	WBGene00003377	mls-2	WBGene00003377 C39E6.4 WP:CE30891 CE30891 mls-2	HD - NK
Y1H_140	WBGene00002128	inx-6	C36H8.2	10-D9	C34D1.1	C34D1.1=F57B1.7	WBGene00007929	C34D1.1	WBGene00007929 C34D1.1 WP:CE42284 CE42284	ZF - DM
Y1H_140	WBGene00002128	inx-6	C36H8.2	5-C12	W05E10.3	W05E10.3	WBGene00000453	ceh-32	WBGene00000453 W05E10.3 W05E10.3.1 WP:CE29364 CE29364 W05E10.3.2 ceh-32	HD - SIX
Y1H_140	WBGene00002128	inx-6	C36H8.2	9-C3	Y43F8C.10	Y43F8C.10	WBGene00012832	dmd-3	WBGene00012832 Y43F8C.10 Y43F8C.10a WP:CE39835 CE39835 Y43F8C.10b WP:CE44151 CE44151 dmd-3	ZF - DM
Y1H_140	WBGene00002128	inx-6	C36H8.2	3-F7	C27C12.6	C27C12.6	WBGene00007776	dmd-4	WBGene00007776 C27C12.6 WP:CE23560 CE23560 dmd-4 tag-248	ZF - DM
Y1H_140	WBGene00002128	inx-6	C36H8.2	5-A2	F26A1.2	F26A1.2	WBGene00001437	fkh-5	WBGene00001437 F26A1.2 WP:CE02683 CE02683 fkh-5	WH - Fork Head
Y1H_140	WBGene00002128	inx-6	C36H8.2	9-D1	F18A1.2	F18A1.2	WBGene00003012	lin-26	WBGene00003012 F18A1.2 F18A1.2.1 WP:CE27972 CE27972 F18A1.2.2 F18A1.2.3 lin-26	ZF - C2H2 - 1 finger
Y1H_140	WBGene00002128	inx-6	C36H8.2	9-G3	F18A1.2	F18A1.2+3'UTR	WBGene00003012	lin-26	WBGene00003012 F18A1.2 F18A1.2.1 WP:CE27972 CE27972 F18A1.2.2 F18A1.2.3 lin-26	ZF - C2H2 - 1 finger
Y1H_140	WBGene00002128	inx-6	C36H8.2	9-H11	JC8.6	lin-54withintron5	WBGene00003037	lin-54	WBGene00003037 JC8.6 JC8.6a WP:CE17989 CE17989 JC8.6b WP:CE17990 CE17990 lin-54	TESMIN x2
Y1H_140	WBGene00002128	inx-6	C36H8.2	6-H3	T05C12.6	T05C12.6abc	WBGene00003241	mig-5	WBGene00003241 T05C12.6 T05C12.6a WP:CE02318 CE02318 T05C12.6b WP:CE25100 CE25100 T05C12.6c T05C12.6c.1 WP:CE28076 CE28076 T05C12.6c.2 mig-5	WH
Y1H_140	WBGene00002128	inx-6	C36H8.2	3-D2	F46G10.6	F46G10.6	WBGene00003511	mxl-3	WBGene00003511 F46G10.6 F46G10.6.1 WP:CE05882 CE05882 F46G10.6.2 mxl-3 hlh-23	bHLH
Y1H_140	WBGene00002128	inx-6	C36H8.2	2-B3	C06G3.1	C06G3.1	WBGene00003695	nhr-105	WBGene00003695 C06G3.1 C06G3.1a C06G3.1a.1 WP:CE34659 CE34659 C06G3.1a.2 C06G3.1b WP:CE37188 CE37188 nhr-105	ZF - NHR
Y1H_140	WBGene00002128	inx-6	C36H8.2	4-G7	F44E7.8	F44E7.8	WBGene00018430	nhr-142	WBGene00018430 F44E7.8 WP:CE35972 CE35972 nhr-142	ZF - NHR
Y1H_140	WBGene00002128	inx-6	C36H8.2	7-C11	R13D11.8	R13D11.8	WBGene00020062	nhr-270	WBGene00020062 R13D11.8 WP:CE39955 CE39955 nhr-270	ZF - NHR
Y1H_140	WBGene00002128	inx-6	C36H8.2	10-H10	Y73F8A.21	nhr-5clean	WBGene00003604	nhr-5	WBGene00003604 Y73F8A.21 WP:CE22993 CE22993 nhr-5	ZF - NHR
Y1H_140	WBGene00002128	inx-6	C36H8.2	6-E7	Y41D4B.8	Y41D4B.8	WBGene00003682	nhr-92	WBGene00003682 Y41D4B.8 WP:CE37567 CE37567 nhr-92	ZF - NHR
Y1H_140	WBGene00002128	inx-6	C36H8.2	3-B12	ZC204.12	ZC204.12	WBGene00022562	ZC204.12	WBGene00022562 ZC204.12 ZC204.12.1 WP:CE15106 CE15106 ZC204.12.2	NOVEL
Y1H_140	WBGene00002128	inx-6	C36H8.2	1-F6	F54F2.5	F54F2.5a	WBGene00018833	ztf-1	WBGene00018833 F54F2.5 F54F2.5a WP:CE25004 CE25004 F54F2.5b WP:CE32435 CE32435 ztf-1	ZF - C2H2 - 4 fingers
Y1H_140	WBGene00002128	inx-6	C36H8.2	1-F8	F13G3.1	F13G3.1	WBGene00008762	ztf-2	WBGene00008762 F13G3.1 WP:CE05613 CE05613 ztf-2	ZF - C2H2 - 3 fingers
Y1H_150	WBGene00013962	ZK287.1	ZK287.1	3-F1	C10G8.6	C10G8.6	WBGene00000455	ceh-34	WBGene00000455 C10G8.6 WP:CE20496 CE20496 ceh-34	HD - SIX
Y1H_150	WBGene00013962	ZK287.1	ZK287.1	10-F3	ZK287.6	ztf-9	WBGene00013966	ztf-9	WBGene00013966 ZK287.6 WP:CE06615 CE06615 ztf-9	ZF - C2H2 - 3 fingers
Y1H_151	WBGene00022789	ZK682.5	ZK682.5	10-H2	F55B12.1	ceh-24clean	WBGene00000447	ceh-24	WBGene00000447 F55B12.1 WP:CE25006 CE25006 ceh-24	HD - NK
Y1H_151	WBGene00022789	ZK682.5	ZK682.5	11-A3	F55B12.1	ceh-24cleanyeast	WBGene00000447	ceh-24	WBGene00000447 F55B12.1 WP:CE25006 CE25006 ceh-24	HD - NK
Y1H_151	WBGene00022789	ZK682.5	ZK682.5	7-E7	K03A11.3	K03A11.3	WBGene00000450	ceh-28	WBGene00000450 K03A11.3 WP:CE42603 CE42603 ceh-28	HD - NK
Y1H_151	WBGene00022789	ZK682.5	ZK682.5	6-H2	R53.3	R53.3btrunca	WBGene00001207	egl-43	WBGene00001207 R53.3 R53.3a R53.3c WP:CE03572 CE03572 R53.3b WP:CE03573 CE03573 egl-43	ZF - C2H2 - 4 fingers
Y1H_151	WBGene00022789	ZK682.5	ZK682.5	9-G3	F18A1.2	F18A1.2+3'UTR	WBGene00003012	lin-26	WBGene00003012 F18A1.2 F18A1.2.1 WP:CE27972 CE27972 F18A1.2.2 F18A1.2.3 lin-26	ZF - C2H2 - 1 finger
Y1H_151	WBGene00022789	ZK682.5	ZK682.5	1-B10	C01H6.5	C01H6.5b	WBGene00003622	nhr-23	WBGene00003622 C01H6.5 C01H6.5a WP:CE24775 CE24775 C01H6.5b WP:CE30478 CE30478 C01H6.5c WP:CE37806 CE37806 C01H6.5d WP:CE39084 CE39084 C01H6.5e WP:CE39085 CE39085 C01H6.5f WP:CE39086 CE39086 nhr-23 cnr-3 chr3	ZF - NHR
Y1H_151	WBGene00022789	ZK682.5	ZK682.5	9-A5	Y47D3A.12	Y47D3A.12	WBGene00006556	tbx-37	WBGene00006556 Y47D3A.12 Y47D3A.12.1 WP:CE44340 CE44340 Y47D3A.12.2 tbx-37	T-box
Y1H_151	WBGene00022789	ZK682.5	ZK682.5	9-G2	T07C4.2	T07C4.2	WBGene00006545	tbx-8	WBGene00006545 T07C4.2 WP:CE36891 CE36891 tbx-8	T-box
Y1H_151	WBGene00022789	ZK682.5	ZK682.5	7-G5	T07C4.6	T07C4.6	WBGene00006546	tbx-9	WBGene00006546 T07C4.6 T07C4.6.1 WP:CE36892 CE36892 T07C4.6.2 tbx-9	T-box
Y1H_151	WBGene00022789	ZK682.5	ZK682.5	5-F12	F14F3.1	vab-3a	WBGene00006870	vab-3	WBGene00006870 F14F3.1 F14F3.1a WP:CE24899 CE24899 F14F3.1b WP:CE28216 CE28216 F14F3.1c WP:CE28217 CE28217 vab-3 lin-20 mab-18 pax-6	HD - PRD, Paired Domain - FULL
Y1H_151	WBGene00022789	ZK682.5	ZK682.5	6-C10	ZC395.8	ZC395.8	WBGene00022598	ztf-8	WBGene00022598 ZC395.8 ZC395.8.1 WP:CE33011 CE33011 ZC395.8.2 ztf-8	ZF - C2H2 - 3 fingers
Y1H_301	WBGene00001483	fog-3	C03C11.2	3-G4	C39E6.4	C39E6.4	WBGene00003377	mls-2	WBGene00003377 C39E6.4 WP:CE30891 CE30891 mls-2	HD - NK
Y1H_301	WBGene00001483	fog-3	C03C11.2	11-A6	Y47D3A.6	tra-1bcleanyeast	WBGene00006604	tra-1	WBGene00006604 Y47D3A.6 Y47D3A.6a WP:CE28129 CE28129 Y47D3A.6b WP:CE28130 CE28130 tra-1 her-2	ZF - C2H2 - 5 fingers
Y1H_301	WBGene00001483	fog-3	C03C11.2	8-H7	F58E6.10	F58E6.10high	WBGene00006778	unc-42	WBGene00006778 F58E6.10 WP:CE39164 CE39164 unc-42	HD - PRD
Y1H_301	WBGene00001483	fog-3	C03C11.2	11-A1	R07B1.1	vab-15cleanyeast	WBGene00006881	vab-15	WBGene00006881 R07B1.1 WP:CE01626 CE01626 vab-15	HD - NK
Y1H_309	WBGene00003018	lin-32	T14F9.5	7-F1	C33D12.1	C33D12.1	WBGene00000452	ceh-31	WBGene00000452 C33D12.1 WP:CE42831 CE42831 ceh-31	HD - NK
Y1H_309	WBGene00003018	lin-32	T14F9.5	1-C9	F43G9.11	F43G9.11	WBGene00000468	ces-1	WBGene00000468 F43G9.11 WP:CE17821 CE17821 ces-1	ZF - C2H2 - 4 fingers
Y1H_309	WBGene00003018	lin-32	T14F9.5	10-G7	F26H11.2	F26H11.2i	WBGene00009180	nurf-1	WBGene00009180 F26H11.2 F26H11.2a WP:CE35294 CE35294 F26H11.2b WP:CE35295 CE35295 F26H11.2c WP:CE36931 CE36931 F26H11.2d WP:CE42388 CE42388 F26H11.2e WP:CE15909 CE15909 F26H11.2f WP:CE15910 CE15910 F26H11.2g WP:CE37638 CE37638 F26H11.2h WP:CE42387 CE42387 F26H11.2i WP:CE43	AT Hook
Y1H_309	WBGene00003018	lin-32	T14F9.5	4-A1	Y40B1A.4	Y40B1A.4	WBGene00012735	sptf-3	WBGene00012735 Y40B1A.4 WP:CE42686 CE42686 sptf-3	ZF - C2H2 - 3 fingers
Y1H_309	WBGene00003018	lin-32	T14F9.5	10-A6	T07C4.2	T07C4.2cDNA	WBGene00006545	tbx-8	WBGene00006545 T07C4.2 WP:CE36891 CE36891 tbx-8	T-box
Y1H_309	WBGene00003018	lin-32	T14F9.5	9-G2	T07C4.2	T07C4.2	WBGene00006545	tbx-8	WBGene00006545 T07C4.2 WP:CE36891 CE36891 tbx-8	T-box
Y1H_309	WBGene00003018	lin-32	T14F9.5	7-G5	T07C4.6	T07C4.6	WBGene00006546	tbx-9	WBGene00006546 T07C4.6 T07C4.6.1 WP:CE36892 CE36892 T07C4.6.2 tbx-9	T-box
Y1H_309	WBGene00003018	lin-32	T14F9.5	8-H7	F58E6.10	F58E6.10high	WBGene00006778	unc-42	WBGene00006778 F58E6.10 WP:CE39164 CE39164 unc-42	HD - PRD

## Sheet: Homeodomain introns
Plate Name	Bait Name	Bait Name 2	Bait Name 3	Array Coord	Orf Name	Orf Name 2	WB Gene	Common Name	Alternative Names	Info
AB_B10	WBGene00000430	ceh-5	C16C2.1	9-G2	T07C4.2	T07C4.2	WBGene00006545	tbx-8	WBGene00006545 T07C4.2 WP:CE36891 CE36891 tbx-8	T-box
HD_B04	WBGene00000443	ceh-20	F31E3.1	10-B1	Y66A7A.8	Y66A7A.8cDNA	WBGene00006552	tbx-33	WBGene00006552 Y66A7A.8 WP:CE43263 CE43263 tbx-33	T-box
HD_B04	WBGene00000443	ceh-20	F31E3.1	9-C4	Y66A7A.8	Y66A7A.8	WBGene00006552	tbx-33	WBGene00006552 Y66A7A.8 WP:CE43263 CE43263 tbx-33	T-box
HD_A12	WBGene00000447	ceh-24	F55B12.1	3-E7	T05G11.1	T05G11.1	WBGene00011505	pzf-1	WBGene00011505 T05G11.1 T05G11.1a WP:CE42296 CE42296 T05G11.1b WP:CE45365 CE45365 pzf-1	ZF - C2H2 - 6 fingers
HD_A12	WBGene00000447	ceh-24	F55B12.1	9-E4	K01B6.1	K01B6.1	WBGene00010453	fozi-1	WBGene00010453 K01B6.1 WP:CE00238 CE00238 fozi-1	ZF - C2H2 - 1 finger
HD_A12	WBGene00000447	ceh-24	F55B12.1	9-G2	T07C4.2	T07C4.2	WBGene00006545	tbx-8	WBGene00006545 T07C4.2 WP:CE36891 CE36891 tbx-8	T-box
HD_B12	WBGene00000449	ceh-27	F46F3.1	8-F6	C17A2.8	C17A2.8	WBGene00003662	nhr-72	WBGene00003662 C17A2.8 WP:CE34695 CE34695 nhr-72	ZF - NHR
HD_B12	WBGene00000449	ceh-27	F46F3.1	8-H7	F58E6.10	F58E6.10high	WBGene00006778	unc-42	WBGene00006778 F58E6.10 WP:CE39164 CE39164 unc-42	HD - PRD
HD_B12	WBGene00000449	ceh-27	F46F3.1	11-A1	R07B1.1	vab-15cleanyeast	WBGene00006881	vab-15	WBGene00006881 R07B1.1 WP:CE01626 CE01626 vab-15	HD - NK
AB_B09	WBGene00000463	ceh-43	C28A5.4	9-G2	T07C4.2	T07C4.2	WBGene00006545	tbx-8	WBGene00006545 T07C4.2 WP:CE36891 CE36891 tbx-8	T-box
HD_C01	WBGene00006380	tab-1	F31E8.3	3-G4	C39E6.4	C39E6.4	WBGene00003377	mls-2	WBGene00003377 C39E6.4 WP:CE30891 CE30891 mls-2	HD - NK
HD_C01	WBGene00006380	tab-1	F31E8.3	8-H7	F58E6.10	F58E6.10high	WBGene00006778	unc-42	WBGene00006778 F58E6.10 WP:CE39164 CE39164 unc-42	HD - PRD
HD_C01	WBGene00006380	tab-1	F31E8.3	9-H11	JC8.6	lin-54withintron5	WBGene00003037	lin-54	WBGene00003037 JC8.6 JC8.6a WP:CE17989 CE17989 JC8.6b WP:CE17990 CE17990 lin-54	TESMIN x2
HD_C01	WBGene00006380	tab-1	F31E8.3	11-A1	R07B1.1	vab-15cleanyeast	WBGene00006881	vab-15	WBGene00006881 R07B1.1 WP:CE01626 CE01626 vab-15	HD - NK
HD_C09	WBGene00006775	unc-39	F56A12.1	1-G3	F10C1.5	F10C1.5	WBGene00017326	dmd-5	WBGene00017326 F10C1.5 WP:CE29753 CE29753 dmd-5	ZF - DM
HD_C09	WBGene00006775	unc-39	F56A12.1	10-D9	C34D1.1	C34D1.1=F57B1.7	WBGene00007929	C34D1.1	WBGene00007929 C34D1.1 WP:CE42284 CE42284	ZF - DM
HD_C09	WBGene00006775	unc-39	F56A12.1	3-F6	C33G8.6	C33G8.6	WBGene00003632	nhr-42	WBGene00003632 C33G8.6 WP:CE17496 CE17496 nhr-42	ZF - NHR
HD_C09	WBGene00006775	unc-39	F56A12.1	7-G5	T07C4.6	T07C4.6	WBGene00006546	tbx-9	WBGene00006546 T07C4.6 T07C4.6.1 WP:CE36892 CE36892 T07C4.6.2 tbx-9	T-box
HD_C09	WBGene00006775	unc-39	F56A12.1	9-C3	Y43F8C.10	Y43F8C.10	WBGene00012832	dmd-3	WBGene00012832 Y43F8C.10 Y43F8C.10a WP:CE39835 CE39835 Y43F8C.10b WP:CE44151 CE44151 dmd-3	ZF - DM
HD_C09	WBGene00006775	unc-39	F56A12.1	9-G2	T07C4.2	T07C4.2	WBGene00006545	tbx-8	WBGene00006545 T07C4.2 WP:CE36891 CE36891 tbx-8	T-box
HD_D09	WBGene00006873	vab-7	M142.4	1-B10	C01H6.5	C01H6.5b	WBGene00003622	nhr-23	WBGene00003622 C01H6.5 C01H6.5a WP:CE24775 CE24775 C01H6.5b WP:CE30478 CE30478 C01H6.5c WP:CE37806 CE37806 C01H6.5d WP:CE39084 CE39084 C01H6.5e WP:CE39085 CE39085 C01H6.5f WP:CE39086 CE39086 nhr-23 cnr-3 chr3	ZF - NHR
HD_D09	WBGene00006873	vab-7	M142.4	1-G3	F10C1.5	F10C1.5	WBGene00017326	dmd-5	WBGene00017326 F10C1.5 WP:CE29753 CE29753 dmd-5	ZF - DM
HD_D09	WBGene00006873	vab-7	M142.4	2-A10	Y75B8A.1	Y75B8A.1	WBGene00004024	php-3	WBGene00004024 Y75B8A.1 WP:CE28148 CE28148 php-3	HD - HOX
HD_D09	WBGene00006873	vab-7	M142.4	3-B12	ZC204.12	ZC204.12	WBGene00022562	ZC204.12	WBGene00022562 ZC204.12 ZC204.12.1 WP:CE15106 CE15106 ZC204.12.2	NOVEL
HD_D09	WBGene00006873	vab-7	M142.4	3-G4	C39E6.4	C39E6.4	WBGene00003377	mls-2	WBGene00003377 C39E6.4 WP:CE30891 CE30891 mls-2	HD - NK
HD_D09	WBGene00006873	vab-7	M142.4	4-G7	F44E7.8	F44E7.8	WBGene00018430	nhr-142	WBGene00018430 F44E7.8 WP:CE35972 CE35972 nhr-142	ZF - NHR
HD_D09	WBGene00006873	vab-7	M142.4	6-E11	T12C9.1	T12C9.1	WBGene00020460	nhr-273	WBGene00020460 T12C9.1 WP:CE26822 CE26822 nhr-273	ZF - NHR
HD_D09	WBGene00006873	vab-7	M142.4	6-G6	C18D1.1	C18D1.1	WBGene00000995	die-1	WBGene00000995 C18D1.1 C18D1.1.1 WP:CE01501 CE01501 C18D1.1.2 C18D1.1.3 C18D1.1.4 die-1	ZF - C2H2 - 3 fingers
HD_D09	WBGene00006873	vab-7	M142.4	9-C3	Y43F8C.10	Y43F8C.10	WBGene00012832	dmd-3	WBGene00012832 Y43F8C.10 Y43F8C.10a WP:CE39835 CE39835 Y43F8C.10b WP:CE44151 CE44151 dmd-3	ZF - DM
HD_D09	WBGene00006873	vab-7	M142.4	9-E2	F33H1.1	F33H1.1	WBGene00000914	daf-19	WBGene00000914 F33H1.1 F33H1.1a WP:CE17763 CE17763 F33H1.1b WP:CE28019 CE28019 F33H1.1c WP:CE01567 CE01567 F33H1.1d WP:CE43609 CE43609 daf-19 daf-24	WH - RFX
HD_D09	WBGene00006873	vab-7	M142.4	9-H4	C17C3.10	C17C3.10	WBGene00001966	hlh-27	WBGene00001966 C17C3.10 WP:CE04030 CE04030 hlh-27	bHLH
HD_D09	WBGene00006873	vab-7	M142.4	8-H7	F58E6.10	F58E6.10high	WBGene00006778	unc-42	WBGene00006778 F58E6.10 WP:CE39164 CE39164 unc-42	HD - PRD
HD_D09	WBGene00006873	vab-7	M142.4	9-H11	JC8.6	lin-54withintron5	WBGene00003037	lin-54	WBGene00003037 JC8.6 JC8.6a WP:CE17989 CE17989 JC8.6b WP:CE17990 CE17990 lin-54	TESMIN x2
HD_D09	WBGene00006873	vab-7	M142.4	11-A2	C08C3.1	egl-5abccleanyeast	WBGene00001174	egl-5	WBGene00001174 C08C3.1 C08C3.1a WP:CE29076 CE29076 C08C3.1b WP:CE32792 CE32792 C08C3.1c WP:CE34523 CE34523 egl-5 ceh-11	HD - HOX
HD_A1	WBGene00006881	vab-15	R07B1.1	9-E4	K01B6.1	K01B6.1	WBGene00010453	fozi-1	WBGene00010453 K01B6.1 WP:CE00238 CE00238 fozi-1	ZF - C2H2 - 1 finger
HD_A1	WBGene00006881	vab-15	R07B1.1	10-G7	F26H11.2	F26H11.2i	WBGene00009180	nurf-1	WBGene00009180 F26H11.2 F26H11.2a WP:CE35294 CE35294 F26H11.2b WP:CE35295 CE35295 F26H11.2c WP:CE36931 CE36931 F26H11.2d WP:CE42388 CE42388 F26H11.2e WP:CE15909 CE15909 F26H11.2f WP:CE15910 CE15910 F26H11.2g WP:CE37638 CE37638 F26H11.2h WP:CE42387 CE42387 F26H11.2i WP:CE43	AT Hook
HD_C08	WBGene00006970	zag-1	F28F9.1	3-D8	K06A1.1	K06A1.1	WBGene00019424	aptf-1	WBGene00019424 K06A1.1 WP:CE35990 CE35990 aptf-1	AP-2
HD_C08	WBGene00006970	zag-1	F28F9.1	4-D11	C47C12.3	C47C12.3b	WBGene00004335	ref-2	WBGene00004335 C47C12.3 C47C12.3a C47C12.3a.1 WP:CE33037 CE33037 C47C12.3a.2 C47C12.3b WP:CE35437 CE35437 ref-2	ZF - C2H2 - 3 fingers
HD_C08	WBGene00006970	zag-1	F28F9.1	7-C2	F53F8.1	F53F8.1	WBGene00009998	klf-2	WBGene00009998 F53F8.1 WP:CE44073 CE44073 klf-2	ZF - C2H2 - 3 fingers
HD_C08	WBGene00006970	zag-1	F28F9.1	9-A5	Y47D3A.12	Y47D3A.12	WBGene00006556	tbx-37	WBGene00006556 Y47D3A.12 Y47D3A.12.1 WP:CE44340 CE44340 Y47D3A.12.2 tbx-37	T-box
HD_C08	WBGene00006970	zag-1	F28F9.1	10-A8	F18A1.2	F18A1.2cDNA	WBGene00003012	lin-26	WBGene00003012 F18A1.2 F18A1.2.1 WP:CE27972 CE27972 F18A1.2.2 F18A1.2.3 lin-26	ZF - C2H2 - 1 finger
HD_C08	WBGene00006970	zag-1	F28F9.1	10-H9	F28F9.1	zag-1clean	WBGene00006970	zag-1	WBGene00006970 F28F9.1 WP:CE34546 CE34546 zag-1	ZF - C2H2 - 4 fingers, HD - ZFHD
HD_C08	WBGene00006970	zag-1	F28F9.1	9-D1	F18A1.2	F18A1.2	WBGene00003012	lin-26	WBGene00003012 F18A1.2 F18A1.2.1 WP:CE27972 CE27972 F18A1.2.2 F18A1.2.3 lin-26	ZF - C2H2 - 1 finger
HD_C08	WBGene00006970	zag-1	F28F9.1	9-G3	F18A1.2	F18A1.2+3'UTR	WBGene00003012	lin-26	WBGene00003012 F18A1.2 F18A1.2.1 WP:CE27972 CE27972 F18A1.2.2 F18A1.2.3 lin-26	ZF - C2H2 - 1 finger
AB_D03	WBGene00006970	zag-1	F28F9.1	3-D8	K06A1.1	K06A1.1	WBGene00019424	aptf-1	WBGene00019424 K06A1.1 WP:CE35990 CE35990 aptf-1	AP-2
AB_D03	WBGene00006970	zag-1	F28F9.1	7-C2	F53F8.1	F53F8.1	WBGene00009998	klf-2	WBGene00009998 F53F8.1 WP:CE44073 CE44073 klf-2	ZF - C2H2 - 3 fingers
AB_D03	WBGene00006970	zag-1	F28F9.1	10-A8	F18A1.2	F18A1.2cDNA	WBGene00003012	lin-26	WBGene00003012 F18A1.2 F18A1.2.1 WP:CE27972 CE27972 F18A1.2.2 F18A1.2.3 lin-26	ZF - C2H2 - 1 finger
AB_D03	WBGene00006970	zag-1	F28F9.1	9-D1	F18A1.2	F18A1.2	WBGene00003012	lin-26	WBGene00003012 F18A1.2 F18A1.2.1 WP:CE27972 CE27972 F18A1.2.2 F18A1.2.3 lin-26	ZF - C2H2 - 1 finger
AB_D03	WBGene00006970	zag-1	F28F9.1	9-G3	F18A1.2	F18A1.2+3'UTR	WBGene00003012	lin-26	WBGene00003012 F18A1.2 F18A1.2.1 WP:CE27972 CE27972 F18A1.2.2 F18A1.2.3 lin-26	ZF - C2H2 - 1 finger
AB_D03	WBGene00006970	zag-1	F28F9.1	4-D11	C47C12.3	C47C12.3b	WBGene00004335	ref-2	WBGene00004335 C47C12.3 C47C12.3a C47C12.3a.1 WP:CE33037 CE33037 C47C12.3a.2 C47C12.3b WP:CE35437 CE35437 ref-2	ZF - C2H2 - 3 fingers
AB_D03	WBGene00006970	zag-1	F28F9.1	9-A5	Y47D3A.12	Y47D3A.12	WBGene00006556	tbx-37	WBGene00006556 Y47D3A.12 Y47D3A.12.1 WP:CE44340 CE44340 Y47D3A.12.2 tbx-37	T-box
AB_D03	WBGene00006970	zag-1	F28F9.1	10-H9	F28F9.1	zag-1clean	WBGene00006970	zag-1	WBGene00006970 F28F9.1 WP:CE34546 CE34546 zag-1	ZF - C2H2 - 4 fingers, HD - ZFHD
HD_B07	WBGene00007417	C07E3.6	C07E3.6	6-G6	C18D1.1	C18D1.1	WBGene00000995	die-1	WBGene00000995 C18D1.1 C18D1.1.1 WP:CE01501 CE01501 C18D1.1.2 C18D1.1.3 C18D1.1.4 die-1	ZF - C2H2 - 3 fingers
AB_A05	WBGene00008195	C49C3.5	C49C3.5	9-G2	T07C4.2	T07C4.2	WBGene00006545	tbx-8	WBGene00006545 T07C4.2 WP:CE36891 CE36891 tbx-8	T-box
HD_B03	WBGene00009231	F28H6.2	F28H6.2	8-H7	F58E6.10	F58E6.10high	WBGene00006778	unc-42	WBGene00006778 F58E6.10 WP:CE39164 CE39164 unc-42	HD - PRD
HD_B03	WBGene00009231	F28H6.2	F28H6.2	9-G8	T27B1.2	T27B1.2trunc	WBGene00020848	ztf-19	WBGene00020848 T27B1.2 T27B1.2.1 WP:CE38558 CE38558 T27B1.2.2 ztf-19	ZF - C2H2 - 3 fingers
HD_A2	WBGene00010995	ceh-90	R03E1.4	9-E4	K01B6.1	K01B6.1	WBGene00010453	fozi-1	WBGene00010453 K01B6.1 WP:CE00238 CE00238 fozi-1	ZF - C2H2 - 1 finger
AB_A11	WBGene00011069	R06F6.6	R06F6.6	11-A8	F10B5.3	F10B5.3cleanyeast	WBGene00008640	F10B5.3	WBGene00008640 F10B5.3 WP:CE01545 CE01545	ZF - C2H2 - 4 fingers
AB_A11	WBGene00011069	R06F6.6	R06F6.6	9-G7	F40F8.7	F40F8.7	WBGene00004096	pqm-1	WBGene00004096 F40F8.7 F40F8.7.1 WP:CE05846 CE05846 F40F8.7.2 pqm-1 pqm-132 CePqM132	ZF - C2H2 - 3 fingers
HD_C02	WBGene00017538	ceh-49	F17A9.6	3-G6	F49H12.1	F49H12.1a	WBGene00003087	lsy-2	WBGene00003087 F49H12.1 F49H12.1a WP:CE28437 CE28437 F49H12.1b F49H12.1b.1 WP:CE38521 CE38521 F49H12.1b.2 lsy-2	ZF - C2H2 - 5 fingers
HD_C12	WBGene00017690	ceh-60	F22A3.5	10-E3	ZK455.6	nhr-33	WBGene00013976	nhr-33	WBGene00013976 ZK455.6 ZK455.6.1 WP:CE43818 CE43818 ZK455.6.2 nhr-33	ZF - NHR
HD_C05	WBGene00018446	F45C12.15	F45C12.15	9-D10	Y113G7A.6	Y113G7A.6b	WBGene00006652	ttx-1	WBGene00006652 Y113G7A.6 Y113G7A.6a WP:CE31090 CE31090 Y113G7A.6b WP:CE31091 CE31091 Y113G7A.6c Y113G7A.6c.1 WP:CE43026 CE43026 Y113G7A.6c.2 ttx-1	HD - PRD
HD_C05	WBGene00018446	F45C12.15	F45C12.15	9-E5	Y113G7A.6	Y113G7A.6a	WBGene00006652	ttx-1	WBGene00006652 Y113G7A.6 Y113G7A.6a WP:CE31090 CE31090 Y113G7A.6b WP:CE31091 CE31091 Y113G7A.6c Y113G7A.6c.1 WP:CE43026 CE43026 Y113G7A.6c.2 ttx-1	HD - PRD
HD_C05	WBGene00018446	F45C12.15	F45C12.15	11-A9	T20F10.2	T20F10.2bcleanyeast	WBGene00011864	T20F10.2	WBGene00011864 T20F10.2 T20F10.2a WP:CE21191 CE21191 T20F10.2b WP:CE13846 CE13846 T20F10.2c WP:CE40125 CE40125	NOVEL
